# Supplementary material for: Structural insights into Cir-mediated killing by the antimicrobial protein Microcin V
Source: Commun Biol. 2025 Oct 9;8:1449. doi: 10.1038/s42003-025-08846-7 (PMC12511343; doi:10.1038/s42003-025-08846-7)
Supplement: Supplementary file 3 — Supplementary Data [file 42003_2025_8846_MOESM3_ESM.xlsx]

## Sheet: BLI WT
Time (s)	Channel 1	Channel 2	Channel 3	Channel 4	Channel 5	Channel 6	Channel 7	Channel 8
300	0.586543	0.543297	0.512759	0.540427	0.577379	0.529249	0.583128	0.573344
300.2	0.60096	0.853502	0.702519	0.647787	0.627048	0.543106	0.593596	0.59645
300.4	0.607435	0.885207	0.722271	0.655644	0.635321	0.552601	0.596393	0.596872
300.6	0.608923	0.93178	0.7464	0.669098	0.643952	0.56035	0.599926	0.599158
300.8	0.605578	0.983205	0.776794	0.683982	0.653785	0.567138	0.6025	0.603863
301	0.602998	1.03247	0.804781	0.699058	0.662415	0.57256	0.606287	0.605907
301.2	0.6046	1.12353	0.859366	0.731375	0.678755	0.585862	0.612711	0.608504
301.4	0.605541	1.21686	0.915464	0.767217	0.697925	0.596297	0.617823	0.609926
301.6	0.605179	1.30044	0.970051	0.803502	0.716019	0.607189	0.622739	0.611437
301.8	0.60828	1.37046	1.01842	0.837791	0.7335	0.616673	0.629035	0.609927
302	0.612614	1.42915	1.06308	0.870637	0.74982	0.625727	0.634879	0.610039
302.2	0.609567	1.4796	1.10291	0.898209	0.765944	0.632799	0.640286	0.613317
302.4	0.601774	1.52418	1.13962	0.922856	0.77953	0.641106	0.646841	0.617735
302.6	0.595848	1.56372	1.17242	0.943504	0.791768	0.646184	0.652209	0.620158
302.8	0.592045	1.60072	1.2011	0.965454	0.800912	0.652267	0.656029	0.622442
303	0.589117	1.63476	1.22819	0.986178	0.811215	0.656672	0.658303	0.624466
303.2	0.59144	1.66734	1.25335	1.00664	0.821228	0.663355	0.659382	0.624252
303.4	0.597851	1.69713	1.277	1.02569	0.831209	0.669018	0.661724	0.624889
303.6	0.602299	1.72502	1.30067	1.04745	0.842429	0.676527	0.665466	0.628388
303.8	0.6012	1.75051	1.32276	1.06581	0.854211	0.683394	0.668229	0.632112
304	0.598736	1.77421	1.34069	1.08234	0.864325	0.691979	0.671836	0.633566
304.2	0.597354	1.79445	1.35854	1.09554	0.874574	0.697258	0.677453	0.636169
304.4	0.595827	1.81007	1.37748	1.10906	0.882142	0.704752	0.681064	0.639574
304.6	0.595847	1.82429	1.39498	1.11654	0.890368	0.711434	0.682877	0.64019
304.8	0.59785	1.83811	1.41176	1.12523	0.898257	0.71697	0.685431	0.640357
305	0.601674	1.85479	1.42854	1.136	0.905521	0.722308	0.687076	0.644136
305.2	0.601556	1.87157	1.4441	1.14895	0.911045	0.730117	0.687969	0.646275
305.4	0.599943	1.8871	1.45589	1.16099	0.916597	0.734418	0.690433	0.646569
305.6	0.599557	1.90395	1.46682	1.17525	0.9223	0.738069	0.694037	0.648529
305.8	0.602407	1.92012	1.4778	1.18508	0.930697	0.741298	0.698074	0.653031
306	0.601977	1.93203	1.49157	1.19346	0.938932	0.744118	0.701819	0.656299
306.2	0.601415	1.94194	1.50451	1.20187	0.948321	0.745498	0.706465	0.660273
306.4	0.601669	1.95278	1.51693	1.21099	0.958745	0.74809	0.709975	0.66483
306.6	0.600333	1.9629	1.52783	1.21807	0.966576	0.752035	0.71349	0.666567
306.8	0.598427	1.9721	1.53898	1.22913	0.969098	0.757484	0.71587	0.665662
307	0.597901	1.98199	1.54842	1.23927	0.97125	0.763406	0.719358	0.663884
307.2	0.596308	1.99336	1.55602	1.24657	0.971471	0.76932	0.721439	0.661925
307.4	0.592766	2.00478	1.56453	1.25292	0.970909	0.775122	0.723682	0.658339
307.6	0.592611	2.01283	1.57478	1.25991	0.973184	0.778479	0.726017	0.655615
307.8	0.591717	2.02018	1.58404	1.26462	0.978937	0.780713	0.728904	0.654369
308	0.590286	2.02663	1.59363	1.2697	0.984731	0.783001	0.731715	0.653634
308.2	0.591643	2.0336	1.60242	1.27748	0.99129	0.784395	0.735683	0.652699
308.4	0.596241	2.04125	1.60976	1.28578	0.999889	0.784613	0.739748	0.654747
308.6	0.598357	2.05133	1.61569	1.29685	1.00601	0.787652	0.741952	0.65864
308.8	0.601289	2.06265	1.62219	1.30886	1.01072	0.790793	0.744089	0.661158
309	0.604226	2.07556	1.6281	1.319	1.0153	0.792602	0.74422	0.663136
309.2	0.606337	2.08508	1.63574	1.32787	1.02097	0.794891	0.744135	0.665694
309.4	0.605791	2.0928	1.64418	1.3336	1.02461	0.798226	0.742364	0.666812
309.6	0.604667	2.09908	1.65091	1.33626	1.0276	0.801112	0.741805	0.668632
309.8	0.60317	2.10334	1.65734	1.33664	1.03086	0.804883	0.741692	0.671502
310	0.601034	2.10542	1.6646	1.34071	1.03569	0.810017	0.744214	0.674352
310.2	0.601321	2.11094	1.67103	1.34548	1.04192	0.814394	0.747413	0.676112
310.4	0.600581	2.11919	1.6772	1.35193	1.04791	0.816842	0.752296	0.678076
310.6	0.599352	2.12605	1.6838	1.3589	1.05326	0.818653	0.755547	0.679493
310.8	0.596223	2.13268	1.69044	1.36895	1.05762	0.820899	0.758092	0.679943
311	0.593133	2.14182	1.69437	1.37653	1.06027	0.824467	0.761181	0.680454
311.2	0.591395	2.15115	1.69889	1.38066	1.05994	0.830124	0.763719	0.680916
311.4	0.593466	2.15813	1.70407	1.38383	1.05945	0.83646	0.764207	0.681059
311.6	0.594982	2.16404	1.71137	1.38761	1.06043	0.842818	0.76595	0.681653
311.8	0.59563	2.17199	1.71617	1.39116	1.06224	0.847355	0.769073	0.684821
312	0.597673	2.17873	1.72117	1.39569	1.06787	0.850586	0.770451	0.687712
312.2	0.596919	2.18278	1.72612	1.40256	1.07516	0.85153	0.769734	0.690693
312.4	0.596294	2.18408	1.73144	1.40873	1.08455	0.854275	0.770493	0.692571
312.6	0.596677	2.18532	1.73642	1.4146	1.09044	0.856831	0.77187	0.693875
312.8	0.601065	2.18615	1.74225	1.41917	1.09655	0.860732	0.773831	0.693915
313	0.606308	2.18844	1.74836	1.42512	1.10008	0.862344	0.776063	0.693259
313.2	0.610335	2.19208	1.75378	1.42747	1.10265	0.865089	0.779064	0.693488
313.4	0.611922	2.19753	1.75708	1.43149	1.10223	0.867421	0.781524	0.6951
313.6	0.612705	2.20379	1.76051	1.43609	1.10544	0.869301	0.782513	0.695973
313.8	0.607551	2.20851	1.7631	1.44176	1.10852	0.870704	0.781257	0.696585
314	0.60116	2.21251	1.76542	1.44361	1.11041	0.874169	0.780585	0.697417
314.2	0.595684	2.21621	1.76999	1.44798	1.11241	0.875302	0.780001	0.697081
314.4	0.59195	2.22097	1.77622	1.45299	1.11545	0.873651	0.780798	0.695981
314.6	0.591015	2.22645	1.78002	1.46006	1.11891	0.873768	0.78304	0.696355
314.8	0.594787	2.23062	1.78685	1.46316	1.12327	0.87576	0.786306	0.695933
315	0.600741	2.23194	1.79516	1.46574	1.12868	0.879016	0.788206	0.695934
315.2	0.605638	2.2333	1.80012	1.46819	1.13413	0.883917	0.791181	0.695572
315.4	0.608935	2.23504	1.8033	1.46982	1.13738	0.890376	0.793676	0.695732
315.6	0.611416	2.23608	1.80789	1.46905	1.1406	0.895064	0.795742	0.693391
315.8	0.609985	2.23994	1.81131	1.47122	1.14391	0.897034	0.797142	0.693442
316	0.605246	2.24389	1.81515	1.47629	1.14914	0.897569	0.800221	0.693744
316.2	0.601829	2.24715	1.81843	1.48215	1.15298	0.899399	0.801438	0.696753
316.4	0.597449	2.25036	1.8214	1.48518	1.15634	0.902193	0.802133	0.699287
316.6	0.593224	2.2573	1.82504	1.48992	1.16026	0.904141	0.803846	0.702043
316.8	0.590838	2.26454	1.82979	1.49548	1.16355	0.907461	0.806433	0.702188
317	0.591133	2.27493	1.83479	1.50196	1.16393	0.910311	0.808241	0.70263
317.2	0.594349	2.28256	1.83977	1.50762	1.16589	0.914506	0.811284	0.700519
317.4	0.600434	2.28724	1.84521	1.51627	1.16897	0.917594	0.814893	0.699676
317.6	0.603934	2.28801	1.84974	1.52271	1.16827	0.91976	0.818493	0.702343
317.8	0.60576	2.28709	1.85269	1.52571	1.16656	0.920662	0.821162	0.706703
318	0.60244	2.28532	1.85286	1.52595	1.16625	0.922677	0.822853	0.709791
318.2	0.598434	2.28742	1.85549	1.52652	1.16573	0.922651	0.823095	0.713562
318.4	0.593584	2.28993	1.8583	1.52991	1.16433	0.924098	0.822142	0.716615
318.6	0.589392	2.29378	1.8601	1.53175	1.16441	0.928551	0.820343	0.718809
318.8	0.588206	2.29837	1.86154	1.53587	1.16725	0.933071	0.820026	0.718985
319	0.590085	2.30112	1.86596	1.53901	1.16989	0.935072	0.821438	0.717012
319.2	0.592578	2.30037	1.86887	1.5431	1.17211	0.936028	0.823294	0.716395
319.4	0.594744	2.30402	1.87226	1.54362	1.17706	0.939087	0.825004	0.716134
319.6	0.60004	2.30876	1.87675	1.54669	1.18419	0.940802	0.826849	0.71479
319.8	0.601133	2.31105	1.88128	1.54935	1.18982	0.94189	0.829265	0.714673
320	0.602631	2.31322	1.88403	1.5551	1.1942	0.942879	0.831435	0.717922
320.2	0.600241	2.31736	1.88741	1.55843	1.19849	0.945037	0.833719	0.720802
320.4	0.600668	2.32082	1.89153	1.56029	1.2016	0.945807	0.836243	0.72198
320.6	0.598176	2.32283	1.8949	1.55956	1.20193	0.948152	0.838926	0.721774
320.8	0.597619	2.32376	1.89796	1.55937	1.20274	0.949858	0.840157	0.721899
321	0.595717	2.32621	1.90233	1.56087	1.2043	0.952232	0.840265	0.72279
321.2	0.595122	2.33047	1.90662	1.56184	1.20456	0.954246	0.841569	0.72265
321.4	0.593934	2.33225	1.90785	1.56668	1.20566	0.955284	0.843918	0.723701
321.6	0.593623	2.33382	1.90995	1.57379	1.2098	0.954979	0.844617	0.725279
321.8	0.59623	2.3391	1.91349	1.57974	1.2131	0.958299	0.846524	0.724796
322	0.600001	2.34472	1.91591	1.58104	1.21591	0.961405	0.849501	0.724769
322.2	0.604015	2.34851	1.91647	1.58584	1.22085	0.962575	0.852578	0.724952
322.4	0.604463	2.34943	1.91712	1.5888	1.22408	0.964943	0.853698	0.726288
322.6	0.602736	2.35039	1.91664	1.58917	1.22357	0.967648	0.855891	0.727601
322.8	0.601407	2.35282	1.91662	1.59113	1.22545	0.969022	0.856634	0.731542
323	0.601154	2.35458	1.91753	1.59681	1.22827	0.969669	0.855695	0.734096
323.2	0.601969	2.35463	1.92141	1.59971	1.22984	0.971658	0.855233	0.735822
323.4	0.603249	2.35646	1.92723	1.60015	1.23203	0.97368	0.856627	0.736218
323.6	0.605331	2.35707	1.93383	1.60309	1.23753	0.976063	0.859508	0.736085
323.8	0.605429	2.35716	1.93944	1.60641	1.24238	0.975271	0.863329	0.73569
324	0.604704	2.3582	1.94474	1.6057	1.24633	0.976774	0.866997	0.736004
324.2	0.599891	2.35811	1.94865	1.60607	1.2486	0.980314	0.869002	0.736906
324.4	0.593681	2.35939	1.95244	1.60815	1.25098	0.982223	0.87039	0.736707
324.6	0.591217	2.36195	1.95419	1.60991	1.25245	0.980951	0.870239	0.736049
324.8	0.590665	2.36316	1.955	1.61072	1.25405	0.983233	0.869478	0.735653
325	0.587085	2.36343	1.95661	1.61383	1.2547	0.987707	0.87005	0.734138
325.2	0.585557	2.36628	1.95713	1.61619	1.25703	0.992224	0.871789	0.734201
325.4	0.588163	2.3703	1.95811	1.61939	1.25833	0.99595	0.872615	0.735474
325.6	0.590796	2.37384	1.95839	1.62145	1.26043	1.00237	0.873278	0.736427
325.8	0.592116	2.37769	1.96041	1.62533	1.25799	1.0077	0.872788	0.736569
326	0.595846	2.38012	1.96145	1.6268	1.25566	1.00922	0.872276	0.737873
326.2	0.596812	2.38261	1.96345	1.62931	1.25676	1.00858	0.870993	0.738099
326.4	0.596248	2.38314	1.96592	1.63337	1.26108	1.00606	0.87028	0.739442
326.6	0.592884	2.38522	1.97086	1.63749	1.26505	1.00506	0.87077	0.741621
326.8	0.591454	2.38611	1.97397	1.63784	1.26954	1.0042	0.873646	0.743075
327	0.590864	2.38754	1.97666	1.63957	1.27482	1.00558	0.875643	0.74214
327.2	0.594652	2.38805	1.97793	1.64225	1.27793	1.00614	0.878142	0.742059
327.4	0.599288	2.39052	1.97782	1.64369	1.27861	1.00985	0.880423	0.742422
327.6	0.60421	2.39315	1.97845	1.64322	1.27811	1.00967	0.882071	0.743713
327.8	0.605255	2.39647	1.98233	1.64676	1.28003	1.01033	0.882339	0.744918
328	0.603882	2.39966	1.98555	1.65292	1.28288	1.01165	0.88473	0.745441
328.2	0.601735	2.40414	1.98998	1.65939	1.28414	1.01462	0.887761	0.745849
328.4	0.59892	2.40812	1.99246	1.66435	1.28664	1.01825	0.89109	0.746361
328.6	0.596044	2.40952	1.99314	1.66916	1.29023	1.02345	0.893886	0.748085
328.8	0.594281	2.4102	1.99069	1.67025	1.29021	1.02723	0.897277	0.748248
329	0.596246	2.41077	1.9906	1.66732	1.28935	1.02999	0.897841	0.750277
329.2	0.596057	2.41083	1.9916	1.66142	1.28884	1.03229	0.89723	0.752678
329.4	0.596388	2.41253	1.99538	1.6577	1.29011	1.03399	0.896777	0.754067
329.6	0.596939	2.41404	2.00047	1.65643	1.29149	1.03621	0.897713	0.754434
329.8	0.597548	2.4162	2.00497	1.65838	1.29583	1.03632	0.898713	0.755809
330	0.595399	2.41844	2.00676	1.66175	1.29904	1.03471	0.900524	0.755728
330.2	0.595502	2.42096	2.00696	1.6684	1.30416	1.03394	0.901752	0.755817
330.4	0.592962	2.4191	2.00708	1.67382	1.30676	1.03276	0.903617	0.754987
330.6	0.591916	2.41828	2.00733	1.67952	1.30882	1.03134	0.90406	0.754672
330.8	0.594148	2.41731	2.0071	1.68304	1.30827	1.03405	0.904789	0.755396
331	0.596061	2.42043	2.00882	1.68477	1.30819	1.03818	0.904297	0.758596
331.2	0.594222	2.42395	2.01237	1.683	1.30728	1.04135	0.906089	0.761204
331.4	0.594946	2.4284	2.01482	1.68273	1.30695	1.04342	0.906598	0.763254
331.6	0.594082	2.43283	2.01704	1.68344	1.30854	1.04757	0.907728	0.763586
331.8	0.592757	2.43636	2.02207	1.68367	1.31154	1.0494	0.908125	0.763398
332	0.59221	2.43562	2.02699	1.68581	1.31432	1.04994	0.91094	0.765209
332.2	0.591871	2.43534	2.02879	1.69129	1.31663	1.0515	0.911574	0.76562
332.4	0.592817	2.43811	2.03114	1.69739	1.31865	1.0538	0.912957	0.766976
332.6	0.592506	2.44117	2.03333	1.70211	1.31804	1.05461	0.913636	0.768443
332.8	0.589171	2.44369	2.03439	1.70597	1.31958	1.05545	0.915033	0.769733
333	0.588703	2.44583	2.03386	1.71016	1.3226	1.0574	0.915199	0.768006
333.2	0.594234	2.44805	2.03498	1.71325	1.32551	1.05904	0.916715	0.767247
333.4	0.594757	2.4476	2.03635	1.71378	1.3302	1.06187	0.918403	0.765625
333.6	0.59802	2.44787	2.03731	1.71437	1.33473	1.06539	0.920689	0.76631
333.8	0.60065	2.44984	2.03827	1.71506	1.33703	1.07162	0.922606	0.76852
334	0.602291	2.45347	2.03959	1.71545	1.33985	1.07582	0.924449	0.770242
334.2	0.599291	2.45584	2.04291	1.71433	1.34087	1.07821	0.92539	0.771309
334.4	0.597519	2.45657	2.0454	1.71522	1.33668	1.07846	0.925697	0.774402
334.6	0.594051	2.45525	2.04809	1.71729	1.33507	1.07952	0.925743	0.774704
334.8	0.594257	2.45201	2.04917	1.72104	1.33575	1.0786	0.925427	0.771271
335	0.593534	2.45223	2.0518	1.72261	1.33464	1.07789	0.926838	0.769811
335.2	0.594367	2.45312	2.05167	1.72506	1.33506	1.07824	0.928869	0.770336
335.4	0.595362	2.45558	2.05121	1.72842	1.33999	1.07812	0.931844	0.771477
335.6	0.596707	2.45842	2.04995	1.72853	1.34266	1.0759	0.934626	0.773928
335.8	0.597444	2.46141	2.04973	1.72859	1.34302	1.07546	0.93657	0.777636
336	0.597531	2.45825	2.0494	1.73006	1.34519	1.07633	0.936126	0.779202
336.2	0.59792	2.45597	2.05072	1.73142	1.34923	1.07848	0.935319	0.780267
336.4	0.595448	2.45498	2.05328	1.73061	1.35123	1.08209	0.93526	0.780334
336.6	0.592634	2.45577	2.05788	1.73342	1.352	1.08508	0.937025	0.780708
336.8	0.588598	2.45977	2.06445	1.7331	1.35449	1.08807	0.938106	0.781288
337	0.588908	2.46464	2.06772	1.73372	1.35801	1.0917	0.941611	0.78344
337.2	0.586279	2.46811	2.06866	1.7337	1.35895	1.09333	0.944189	0.78354
337.4	0.587509	2.47318	2.06874	1.73574	1.36013	1.09424	0.944964	0.782688
337.6	0.590299	2.47709	2.06894	1.73988	1.36185	1.09505	0.943603	0.782549
337.8	0.595109	2.47901	2.06862	1.74575	1.3617	1.09524	0.943712	0.78263
338	0.595611	2.48101	2.06989	1.74998	1.36013	1.09513	0.943897	0.782501
338.2	0.597012	2.48362	2.07351	1.75143	1.3603	1.09468	0.944338	0.782801
338.4	0.597265	2.48465	2.07674	1.75136	1.36219	1.09568	0.945837	0.783478
338.6	0.596085	2.48535	2.07753	1.74942	1.36401	1.09764	0.948031	0.782509
338.8	0.591411	2.48611	2.07742	1.74937	1.36632	1.09784	0.951249	0.782819
339	0.589637	2.4866	2.07774	1.75216	1.36769	1.09739	0.953827	0.782342
339.2	0.589015	2.48791	2.07666	1.75938	1.37004	1.10003	0.954949	0.78287
339.4	0.590145	2.48547	2.07714	1.76399	1.37278	1.1023	0.953773	0.783403
339.6	0.589345	2.48208	2.08025	1.76606	1.37599	1.10412	0.95356	0.78388
339.8	0.591336	2.4803	2.08128	1.76785	1.3793	1.1042	0.954518	0.783914
340	0.59231	2.48051	2.08262	1.76861	1.38238	1.10787	0.955079	0.783996
340.2	0.594044	2.4805	2.08462	1.76599	1.38563	1.1109	0.957475	0.783113
340.4	0.593732	2.48275	2.08407	1.76554	1.38832	1.11455	0.961654	0.783402
340.6	0.594572	2.48708	2.08145	1.76558	1.38977	1.11896	0.964057	0.784954
340.8	0.593482	2.48926	2.08224	1.76479	1.39068	1.1235	0.963648	0.786755
341	0.59163	2.49119	2.08357	1.76484	1.39121	1.12349	0.96201	0.789082
341.2	0.589048	2.49058	2.085	1.76772	1.38906	1.12268	0.960986	0.79182
341.4	0.589435	2.49261	2.08672	1.77349	1.38746	1.12038	0.961292	0.794344
341.6	0.58725	2.49364	2.08846	1.77857	1.38783	1.12044	0.963131	0.795903
341.8	0.584806	2.49431	2.08955	1.78264	1.39017	1.12312	0.965645	0.796094
342	0.583526	2.49337	2.09105	1.78332	1.39416	1.12573	0.967363	0.796308
342.2	0.585941	2.49542	2.09246	1.7818	1.39979	1.12742	0.967835	0.796215
342.4	0.585667	2.49649	2.09357	1.77859	1.40211	1.12958	0.968861	0.796013
342.6	0.589442	2.49578	2.09523	1.77788	1.40371	1.129	0.969762	0.796004
342.8	0.593079	2.49426	2.09497	1.77786	1.40444	1.12786	0.969562	0.797451
343	0.596092	2.49549	2.09557	1.78017	1.40275	1.1273	0.971506	0.79792
343.2	0.595127	2.49513	2.09586	1.7839	1.40043	1.12742	0.975258	0.798752
343.4	0.594734	2.4952	2.09951	1.78729	1.40043	1.12867	0.976237	0.800159
343.6	0.593852	2.49785	2.10156	1.7889	1.40159	1.12861	0.976032	0.80031
343.8	0.595181	2.50123	2.10519	1.79032	1.40221	1.12943	0.975981	0.799211
344	0.593379	2.50259	2.10783	1.78989	1.40333	1.12907	0.976661	0.80015
344.2	0.592556	2.50414	2.111	1.79036	1.40322	1.12929	0.976199	0.802194
344.4	0.591408	2.50482	2.11121	1.78968	1.40513	1.12803	0.976583	0.803103
344.6	0.59117	2.50503	2.1126	1.79017	1.40797	1.12872	0.97803	0.805274
344.8	0.589373	2.50621	2.11425	1.79037	1.4096	1.13078	0.980921	0.806611
345	0.589453	2.50794	2.11465	1.79059	1.41322	1.13518	0.982393	0.807219
345.2	0.587446	2.50973	2.11538	1.78768	1.41579	1.13813	0.984817	0.807529
345.4	0.586466	2.50991	2.11646	1.788	1.41712	1.14177	0.987449	0.806896
345.6	0.585288	2.50984	2.11676	1.7884	1.41496	1.14516	0.988817	0.805464
345.8	0.582099	2.51116	2.11722	1.78828	1.41705	1.1443	0.988954	0.806038
346	0.580811	2.51272	2.11716	1.79086	1.41784	1.14333	0.989096	0.805724
346.2	0.58441	2.51496	2.11621	1.79631	1.41887	1.14505	0.989039	0.805216
346.4	0.588162	2.51696	2.11586	1.79865	1.419	1.14759	0.988632	0.80288
346.6	0.591363	2.5194	2.11743	1.80164	1.42071	1.15013	0.987739	0.800411
346.8	0.596007	2.52092	2.11916	1.80636	1.42	1.15333	0.98769	0.798158
347	0.597592	2.52173	2.12244	1.80901	1.42032	1.15566	0.989058	0.797241
347.2	0.594133	2.51975	2.12626	1.81061	1.42398	1.15605	0.989788	0.796747
347.4	0.589132	2.52023	2.12835	1.81197	1.42633	1.15586	0.991059	0.799405
347.6	0.585964	2.52004	2.12912	1.81334	1.4258	1.15383	0.993123	0.802924
347.8	0.585354	2.51865	2.12733	1.81361	1.42627	1.15378	0.993359	0.807124
348	0.584806	2.51728	2.12433	1.81589	1.42824	1.15647	0.99133	0.810432
348.2	0.584334	2.51789	2.12115	1.81543	1.43028	1.15971	0.990885	0.813629
348.4	0.586395	2.51588	2.1198	1.81556	1.43081	1.16264	0.993003	0.816146
348.6	0.588375	2.51544	2.11852	1.81532	1.43408	1.1661	0.995094	0.816641
348.8	0.589985	2.51624	2.11944	1.81502	1.43592	1.16893	0.998147	0.815279
349	0.592869	2.51946	2.12322	1.81205	1.43529	1.17045	1.00202	0.813394
349.2	0.5983	2.52458	2.12744	1.81254	1.43453	1.17087	1.0046	0.811056
349.4	0.601864	2.53034	2.13124	1.81487	1.43546	1.17091	1.00587	0.809442
349.6	0.603431	2.53368	2.13512	1.81753	1.43718	1.16975	1.00837	0.810928
349.8	0.600779	2.53505	2.13913	1.81994	1.43886	1.1686	1.01052	0.813155
350	0.596919	2.53584	2.14098	1.82399	1.4397	1.16774	1.01317	0.815168
350.2	0.594358	2.53661	2.14158	1.82794	1.4385	1.16878	1.01535	0.818514
350.4	0.594168	2.53543	2.14197	1.82829	1.43663	1.17016	1.01505	0.820989
350.6	0.593703	2.53407	2.14303	1.83017	1.43384	1.17271	1.01269	0.821571
350.8	0.594436	2.5357	2.14364	1.83467	1.43267	1.17615	1.01149	0.820797
351	0.59531	2.53672	2.14343	1.83632	1.43257	1.17889	1.01115	0.822918
351.2	0.595666	2.53428	2.14278	1.8364	1.43315	1.17886	1.01258	0.824974
351.4	0.592309	2.53656	2.14312	1.83767	1.43579	1.18031	1.01455	0.826465
351.6	0.591029	2.54072	2.14328	1.83465	1.43967	1.18284	1.01605	0.826688
351.8	0.592694	2.54386	2.1422	1.83041	1.44036	1.18335	1.0178	0.828075
352	0.593671	2.54348	2.14192	1.82871	1.44175	1.18219	1.0183	0.827339
352.2	0.591722	2.54441	2.1427	1.82874	1.4469	1.18231	1.01673	0.826306
352.4	0.590346	2.54466	2.14264	1.82842	1.45178	1.18226	1.01501	0.826039
352.6	0.588409	2.54643	2.1427	1.83009	1.45382	1.183	1.01554	0.826879
352.8	0.586989	2.54699	2.1441	1.83237	1.45641	1.18258	1.01589	0.826386
353	0.588142	2.5498	2.14607	1.83352	1.45922	1.18307	1.01652	0.825204
353.2	0.592218	2.55131	2.14818	1.83495	1.45871	1.18492	1.01795	0.824161
353.4	0.596139	2.5514	2.14967	1.83833	1.45767	1.18613	1.02015	0.822739
353.6	0.599183	2.55086	2.14939	1.84033	1.4599	1.18614	1.02198	0.822715
353.8	0.597925	2.55119	2.14875	1.84031	1.46299	1.18994	1.02315	0.822999
354	0.596374	2.55124	2.14849	1.84286	1.46362	1.19448	1.02517	0.824367
354.2	0.593187	2.55097	2.14907	1.84139	1.46389	1.19688	1.02671	0.826037
354.4	0.59356	2.55129	2.15051	1.83818	1.46359	1.19697	1.02825	0.827574
354.6	0.593896	2.55127	2.15388	1.8374	1.46037	1.19757	1.02937	0.827642
354.8	0.596217	2.55098	2.15755	1.8407	1.4579	1.19708	1.03106	0.829912
355	0.596212	2.55048	2.1598	1.84303	1.45829	1.19767	1.03173	0.830686
355.2	0.595454	2.55183	2.16196	1.84602	1.46058	1.19839	1.03195	0.829522
355.4	0.594302	2.55377	2.16338	1.84729	1.46439	1.20121	1.03261	0.829598
355.6	0.591908	2.55591	2.16278	1.84705	1.46912	1.20176	1.03412	0.83041
355.8	0.588764	2.55743	2.16004	1.84658	1.47237	1.20114	1.03509	0.831757
356	0.586842	2.55935	2.15887	1.84472	1.47581	1.20063	1.03589	0.834111
356.2	0.586206	2.56104	2.16035	1.84429	1.47649	1.20094	1.03776	0.836561
356.4	0.586726	2.5617	2.16369	1.84633	1.47708	1.2003	1.04023	0.837542
356.6	0.585992	2.55921	2.16684	1.84798	1.47819	1.20061	1.04164	0.838544
356.8	0.59009	2.55704	2.17022	1.84789	1.48058	1.2028	1.04138	0.838177
357	0.592579	2.55629	2.1728	1.84885	1.48154	1.20411	1.04249	0.839057
357.2	0.593038	2.5549	2.17214	1.85218	1.48257	1.20472	1.04424	0.840706
357.4	0.590056	2.55478	2.17111	1.8564	1.48402	1.20581	1.04437	0.841753
357.6	0.589518	2.5577	2.17165	1.86171	1.48511	1.20873	1.04473	0.84264
357.8	0.588266	2.55916	2.17315	1.86646	1.48685	1.21139	1.0488	0.844735
358	0.589514	2.56035	2.17429	1.87235	1.48785	1.21301	1.05067	0.844907
358.2	0.590435	2.56139	2.17478	1.87777	1.48895	1.21732	1.0503	0.844419
358.4	0.591871	2.56318	2.17573	1.87854	1.48682	1.22155	1.05178	0.844085
358.6	0.593082	2.56354	2.17662	1.87665	1.48497	1.22536	1.05419	0.843447
358.8	0.590195	2.56516	2.17789	1.87313	1.48358	1.22758	1.05406	0.841918
359	0.587061	2.56639	2.17818	1.87083	1.48388	1.22926	1.05431	0.841246
359.2	0.585953	2.5672	2.1792	1.86923	1.48151	1.22962	1.05586	0.838953
359.4	0.587872	2.56486	2.179	1.86892	1.48124	1.23103	1.05522	0.837696
359.6	0.590754	2.56426	2.17907	1.87089	1.48219	1.23179	1.05371	0.836918
359.8	0.593731	2.56366	2.17959	1.87384	1.48513	1.23195	1.05302	0.837278
360	0.596275	2.56263	2.17952	1.87452	1.48649	1.23121	1.05391	0.838603
360.2	0.598575	2.56511	2.1802	1.87324	1.48969	1.23177	1.05414	0.841447
360.4	0.59631	2.57046	2.17857	1.87363	1.49136	1.23024	1.05444	0.844338
360.6	0.595348	2.57273	2.17716	1.87558	1.49234	1.22888	1.05523	0.84747
360.8	0.595534	2.5749	2.1765	1.87849	1.49289	1.22789	1.05557	0.848121
361	0.597671	2.57695	2.17795	1.88056	1.4932	1.22927	1.05667	0.848873
361.2	0.597695	2.57845	2.17995	1.88251	1.49532	1.22925	1.05901	0.849193
361.4	0.597753	2.57872	2.18616	1.88486	1.49967	1.23083	1.06083	0.84927
361.6	0.597211	2.5793	2.19088	1.88564	1.50337	1.23382	1.06339	0.848553
361.8	0.594671	2.57904	2.19219	1.88673	1.50229	1.23803	1.06677	0.848984
362	0.592117	2.57963	2.19259	1.88741	1.50225	1.24169	1.06737	0.847496
362.2	0.59173	2.57886	2.18939	1.88726	1.50316	1.24334	1.06742	0.846496
362.4	0.591679	2.5781	2.18493	1.88754	1.50105	1.24435	1.06962	0.845868
362.6	0.590611	2.57925	2.18293	1.88715	1.50046	1.24224	1.06959	0.846558
362.8	0.59172	2.58386	2.1839	1.88597	1.50257	1.24014	1.06867	0.847807
363	0.590089	2.58707	2.18552	1.88602	1.50389	1.23823	1.0688	0.849668
363.2	0.587148	2.58908	2.18804	1.88641	1.50061	1.23681	1.06895	0.850519
363.4	0.586002	2.58993	2.19007	1.88357	1.50137	1.23701	1.06803	0.851342
363.6	0.584026	2.58788	2.19141	1.88117	1.50273	1.24033	1.0689	0.852579
363.8	0.58148	2.5848	2.19333	1.88214	1.50416	1.2447	1.07117	0.853076
364	0.581158	2.58238	2.19517	1.88297	1.50665	1.24957	1.07351	0.854927
364.2	0.583542	2.58375	2.19763	1.88507	1.51143	1.25404	1.07391	0.857135
364.4	0.586164	2.58681	2.19828	1.889	1.51508	1.25642	1.07456	0.858159
364.6	0.589138	2.59009	2.19684	1.8933	1.51608	1.25791	1.07565	0.857548
364.8	0.595298	2.59208	2.19503	1.89335	1.51736	1.25875	1.07651	0.858076
365	0.599386	2.59503	2.19222	1.89366	1.5188	1.25744	1.07755	0.857423
365.2	0.601462	2.59568	2.18917	1.8936	1.52081	1.25821	1.08036	0.856847
365.4	0.602205	2.59427	2.18836	1.89525	1.52309	1.2602	1.08247	0.857875
365.6	0.602322	2.59502	2.18998	1.89908	1.52366	1.26119	1.0833	0.859431
365.8	0.599614	2.59534	2.19103	1.9017	1.52347	1.26223	1.08266	0.859452
366	0.595611	2.59394	2.19426	1.90284	1.52194	1.26553	1.08209	0.860551
366.2	0.591675	2.59234	2.19624	1.90319	1.52184	1.26728	1.08165	0.862435
366.4	0.587626	2.59182	2.1981	1.9013	1.52107	1.26581	1.08298	0.864681
366.6	0.584621	2.59008	2.19936	1.89672	1.52241	1.2646	1.08619	0.867289
366.8	0.584455	2.58836	2.20023	1.89402	1.52204	1.26097	1.08879	0.867944
367	0.586758	2.58714	2.2001	1.89312	1.52331	1.25781	1.09011	0.867268
367.2	0.589208	2.58772	2.20295	1.89314	1.52405	1.2573	1.09183	0.86729
367.4	0.590161	2.58841	2.20636	1.89524	1.52336	1.25965	1.09132	0.865722
367.6	0.588211	2.58974	2.20908	1.89711	1.52384	1.26237	1.08992	0.865745
367.8	0.583991	2.59241	2.21148	1.89911	1.52719	1.26665	1.09056	0.86718
368	0.579731	2.5953	2.21266	1.90117	1.53018	1.27124	1.09114	0.869004
368.2	0.576767	2.59613	2.21287	1.90343	1.53246	1.27436	1.09042	0.870621
368.4	0.576777	2.59601	2.2141	1.90506	1.53446	1.27604	1.09135	0.872083
368.6	0.581719	2.59504	2.21431	1.90699	1.53559	1.27583	1.0908	0.872312
368.8	0.587751	2.59451	2.21492	1.90934	1.53469	1.27576	1.08929	0.872149
369	0.59196	2.59394	2.21418	1.91083	1.53179	1.27429	1.08918	0.870663
369.2	0.591782	2.59296	2.21383	1.91291	1.5298	1.27261	1.0917	0.869504
369.4	0.591073	2.5949	2.21177	1.91598	1.53086	1.27307	1.093	0.869892
369.6	0.587935	2.59747	2.21173	1.91765	1.53149	1.27449	1.09547	0.870132
369.8	0.582003	2.59837	2.21113	1.9161	1.5327	1.27537	1.0985	0.87097
370	0.580097	2.5993	2.2123	1.91494	1.53678	1.27663	1.10062	0.872522
370.2	0.582617	2.60183	2.21392	1.91532	1.53907	1.27792	1.1015	0.873599
370.4	0.584213	2.60112	2.21621	1.91234	1.53935	1.27686	1.10286	0.873774
370.6	0.584443	2.60081	2.21768	1.91009	1.54022	1.2777	1.10394	0.872943
370.8	0.586958	2.60246	2.21834	1.91255	1.54146	1.27892	1.10427	0.872842
371	0.588152	2.60398	2.21854	1.91595	1.54122	1.27876	1.10557	0.873379
371.2	0.588195	2.60339	2.21846	1.91634	1.54297	1.27877	1.10786	0.873988
371.4	0.588164	2.60424	2.21867	1.9173	1.54469	1.2813	1.11231	0.872992
371.6	0.588306	2.60557	2.21957	1.91827	1.54489	1.28254	1.11459	0.87251
371.8	0.589595	2.6064	2.22104	1.917	1.54426	1.28206	1.11587	0.872315
372	0.588883	2.60812	2.22192	1.91549	1.54427	1.28361	1.11559	0.872922
372.2	0.587649	2.60902	2.22104	1.91542	1.54455	1.28653	1.11342	0.873751
372.4	0.585601	2.61037	2.21869	1.91795	1.54364	1.28841	1.10978	0.875534
372.6	0.586279	2.61178	2.21843	1.92161	1.54438	1.2897	1.10975	0.875586
372.8	0.587062	2.61166	2.21934	1.92415	1.5467	1.29185	1.11065	0.876556
373	0.58686	2.61117	2.22242	1.92548	1.5504	1.29349	1.11138	0.877982
373.2	0.587019	2.61234	2.22353	1.92553	1.55279	1.29393	1.1139	0.878141
373.4	0.590076	2.61356	2.22606	1.92698	1.55577	1.29518	1.11507	0.878294
373.6	0.590246	2.61466	2.22437	1.92909	1.55865	1.29848	1.11454	0.878693
373.8	0.586199	2.61622	2.22366	1.9312	1.55783	1.30062	1.11572	0.879116
374	0.583487	2.61775	2.22247	1.93298	1.55613	1.3021	1.11899	0.877754
374.2	0.584282	2.61917	2.22577	1.93569	1.5552	1.30197	1.12103	0.876478
374.4	0.581702	2.61903	2.22753	1.93529	1.55803	1.30282	1.12327	0.87656
374.6	0.581279	2.61907	2.23167	1.93385	1.5579	1.30223	1.12353	0.877816
374.8	0.583172	2.61934	2.23441	1.9343	1.55936	1.3031	1.12295	0.878191
375	0.585153	2.61828	2.23643	1.93545	1.56061	1.30419	1.12197	0.879015
375.2	0.583016	2.61716	2.23785	1.9355	1.56197	1.30728	1.12109	0.882792
375.4	0.582361	2.61701	2.23983	1.93615	1.56019	1.30719	1.12111	0.885833
375.6	0.581978	2.61616	2.23963	1.93721	1.55874	1.30643	1.12241	0.887964
375.8	0.580611	2.61545	2.23683	1.93747	1.55921	1.30622	1.12315	0.888893
376	0.58116	2.61521	2.23443	1.93794	1.55983	1.30643	1.12441	0.890447
376.2	0.584392	2.61512	2.23146	1.94105	1.55989	1.30573	1.12586	0.889391
376.4	0.588408	2.61873	2.22968	1.94219	1.55928	1.30801	1.12739	0.887912
376.6	0.587711	2.62235	2.22982	1.94144	1.55935	1.30998	1.12842	0.888149
376.8	0.58576	2.62481	2.233	1.94036	1.55822	1.31286	1.13021	0.888198
377	0.58134	2.62775	2.2373	1.94018	1.55931	1.31476	1.13149	0.887547
377.2	0.57754	2.63096	2.23972	1.93762	1.56228	1.31697	1.13207	0.887624
377.4	0.574826	2.62899	2.24073	1.93656	1.56435	1.31594	1.13207	0.887638
377.6	0.576401	2.62606	2.24106	1.93535	1.56676	1.31716	1.13484	0.885186
377.8	0.57978	2.62532	2.24074	1.9331	1.5671	1.31776	1.1361	0.884914
378	0.583579	2.62531	2.23988	1.93084	1.56406	1.31775	1.13709	0.884093
378.2	0.585302	2.62576	2.24062	1.93063	1.56055	1.31767	1.13769	0.884352
378.4	0.58644	2.62716	2.23935	1.93161	1.55857	1.32134	1.13809	0.88425
378.6	0.585295	2.62848	2.23946	1.93422	1.55723	1.32572	1.13705	0.884711
378.8	0.584114	2.62771	2.24067	1.94029	1.55851	1.32963	1.13743	0.883223
379	0.583519	2.62728	2.24301	1.94563	1.55977	1.33337	1.13781	0.882564
379.2	0.584665	2.62544	2.24381	1.95031	1.56179	1.33478	1.13853	0.881972
379.4	0.586386	2.62518	2.24619	1.95378	1.567	1.33394	1.13933	0.884434
379.6	0.589504	2.62676	2.24696	1.95429	1.57277	1.33176	1.13978	0.886291
379.8	0.58915	2.6285	2.24721	1.95416	1.57668	1.33002	1.1401	0.887438
380	0.589406	2.62952	2.24588	1.95255	1.58022	1.32854	1.14043	0.889997
380.2	0.590024	2.63186	2.24568	1.94968	1.5797	1.32778	1.14074	0.892159
380.4	0.590066	2.63415	2.24593	1.94694	1.57862	1.32596	1.14309	0.891613
380.6	0.589575	2.63484	2.24643	1.94748	1.57736	1.32478	1.14475	0.89279
380.8	0.589767	2.63623	2.24507	1.9463	1.57795	1.32486	1.14607	0.894539
381	0.588439	2.63446	2.24348	1.94695	1.57919	1.32488	1.14697	0.89523
381.2	0.585871	2.63195	2.24251	1.94808	1.58302	1.32395	1.1489	0.894916
381.4	0.579786	2.62838	2.2422	1.9493	1.58434	1.32648	1.14779	0.895807
381.6	0.575074	2.62669	2.24056	1.95019	1.58471	1.32808	1.14725	0.897159
381.8	0.575675	2.6261	2.24196	1.95092	1.58241	1.32807	1.14801	0.899327
382	0.576056	2.62893	2.2446	1.95222	1.57918	1.32933	1.14862	0.902931
382.2	0.576089	2.6317	2.24724	1.95565	1.57546	1.3337	1.15077	0.905036
382.4	0.578718	2.63562	2.24822	1.95881	1.5732	1.33475	1.15357	0.905784
382.6	0.580462	2.63798	2.2509	1.95983	1.57444	1.33412	1.15638	0.906034
382.8	0.579102	2.63824	2.25119	1.96241	1.57864	1.33281	1.15763	0.906023
383	0.580378	2.63933	2.24979	1.96404	1.58574	1.33219	1.15979	0.904562
383.2	0.581025	2.64091	2.24886	1.96309	1.59161	1.33203	1.1593	0.904252
383.4	0.581885	2.64167	2.24959	1.96228	1.59442	1.33425	1.15829	0.903611
383.6	0.582709	2.64332	2.25039	1.96361	1.59331	1.33591	1.15796	0.902971
383.8	0.58707	2.64538	2.25308	1.96311	1.59155	1.33866	1.1584	0.901923
384	0.589982	2.64574	2.25681	1.9604	1.58902	1.34038	1.15972	0.901006
384.2	0.591203	2.64521	2.25893	1.96035	1.58631	1.33993	1.16003	0.900948
384.4	0.589574	2.64408	2.25936	1.96248	1.58599	1.33733	1.16063	0.902755
384.6	0.589949	2.64266	2.25791	1.96157	1.58754	1.33854	1.16229	0.904436
384.8	0.587897	2.64233	2.2564	1.96082	1.58877	1.34268	1.16438	0.908238
385	0.586781	2.64297	2.25457	1.96328	1.58825	1.34761	1.16459	0.910554
385.2	0.584635	2.64642	2.25372	1.96338	1.59013	1.3521	1.1646	0.910466
385.4	0.589247	2.64923	2.25272	1.96127	1.59081	1.35649	1.16535	0.909055
385.6	0.590572	2.65054	2.25227	1.96214	1.59245	1.35717	1.16464	0.908418
385.8	0.590457	2.65049	2.25079	1.96418	1.59398	1.35291	1.1631	0.907507
386	0.588564	2.64878	2.25102	1.96391	1.59662	1.34944	1.16196	0.906669
386.2	0.591293	2.64528	2.2532	1.96335	1.59736	1.34717	1.16361	0.908801
386.4	0.589342	2.64385	2.25591	1.962	1.59959	1.34879	1.16497	0.909042
386.6	0.587498	2.64412	2.25828	1.96159	1.60028	1.35098	1.16667	0.908216
386.8	0.587017	2.64468	2.26194	1.96065	1.60079	1.35358	1.16765	0.907993
387	0.586707	2.64722	2.26348	1.96163	1.59971	1.3537	1.16991	0.908224
387.2	0.586418	2.6498	2.26253	1.96257	1.59998	1.35382	1.17157	0.906622
387.4	0.586646	2.65147	2.26286	1.96605	1.59902	1.35212	1.17394	0.906896
387.6	0.587448	2.65153	2.26456	1.96793	1.59787	1.35245	1.1759	0.905965
387.8	0.58817	2.65203	2.26409	1.96985	1.59821	1.35302	1.17849	0.904258
388	0.590619	2.65123	2.26497	1.97027	1.59837	1.35505	1.18014	0.904318
388.2	0.591853	2.65011	2.26526	1.97205	1.598	1.35746	1.17967	0.905196
388.4	0.592029	2.64956	2.26448	1.972	1.59983	1.35894	1.17826	0.906713
388.6	0.59179	2.64964	2.26357	1.97374	1.60564	1.35977	1.1798	0.911735
388.8	0.591611	2.64957	2.26487	1.97447	1.6104	1.36114	1.17926	0.91403
389	0.591008	2.64983	2.26438	1.97454	1.61509	1.3628	1.17796	0.916051
389.2	0.590726	2.64986	2.2647	1.97576	1.61827	1.36289	1.17979	0.917332
389.4	0.590221	2.64859	2.26621	1.98086	1.61962	1.36182	1.18366	0.91958
389.6	0.589673	2.65029	2.26797	1.98244	1.61712	1.36236	1.18444	0.92016
389.8	0.587328	2.64998	2.26715	1.98175	1.61364	1.36568	1.1869	0.92452
390	0.584313	2.64925	2.26656	1.98149	1.61207	1.36706	1.18826	0.926708
390.2	0.578752	2.64683	2.2667	1.97932	1.61257	1.36791	1.18713	0.927006
390.4	0.578196	2.64767	2.2664	1.97487	1.61233	1.36915	1.18639	0.926453
390.6	0.580327	2.64502	2.26647	1.97345	1.61233	1.36981	1.18711	0.925139
390.8	0.584855	2.64569	2.26814	1.97595	1.61609	1.36713	1.18786	0.922478
391	0.587075	2.64809	2.26973	1.97811	1.61986	1.36642	1.18869	0.919995
391.2	0.589041	2.65215	2.27146	1.98126	1.61958	1.36938	1.19059	0.920095
391.4	0.587079	2.65135	2.27482	1.98313	1.61966	1.37174	1.19119	0.920297
391.6	0.581239	2.65128	2.27687	1.98245	1.61975	1.3726	1.19247	0.921873
391.8	0.575812	2.65023	2.27825	1.98299	1.61731	1.37302	1.19383	0.923119
392	0.574207	2.64843	2.27932	1.98427	1.61401	1.37252	1.19753	0.923822
392.2	0.575686	2.64617	2.27925	1.98432	1.61387	1.37304	1.20114	0.924748
392.4	0.575614	2.64728	2.27785	1.98586	1.6144	1.37456	1.20213	0.92573
392.6	0.57602	2.64765	2.27664	1.99035	1.61581	1.37407	1.20012	0.925756
392.8	0.57322	2.65142	2.27564	1.99042	1.61839	1.37473	1.19859	0.927164
393	0.570279	2.65525	2.27637	1.99008	1.62265	1.37684	1.19689	0.927604
393.2	0.567842	2.65915	2.27752	1.98847	1.62463	1.37618	1.19481	0.926047
393.4	0.568718	2.66008	2.27819	1.98496	1.6241	1.37459	1.19387	0.923292
393.6	0.571465	2.66378	2.27799	1.97869	1.62467	1.37576	1.19393	0.9212
393.8	0.575571	2.66624	2.27736	1.97677	1.62496	1.37941	1.19553	0.918929
394	0.576773	2.66701	2.27373	1.97693	1.62258	1.38106	1.19705	0.919985
394.2	0.578181	2.66755	2.27027	1.98155	1.62047	1.38125	1.19923	0.922528
394.4	0.575783	2.66961	2.26842	1.98702	1.62239	1.38131	1.20236	0.926505
394.6	0.573066	2.66904	2.26834	1.99191	1.62322	1.38174	1.20511	0.929413
394.8	0.572937	2.66587	2.26861	1.9936	1.62314	1.38022	1.20465	0.931061
395	0.574847	2.66506	2.27384	1.99547	1.6267	1.3798	1.20429	0.931572
395.2	0.573661	2.66521	2.28001	1.99673	1.63389	1.38249	1.20538	0.933068
395.4	0.57515	2.66614	2.28393	1.99891	1.63769	1.38634	1.20598	0.935229
395.6	0.576806	2.6669	2.28586	2.00201	1.63807	1.38879	1.2068	0.938665
395.8	0.576409	2.66837	2.28858	2.00397	1.63758	1.39018	1.20918	0.940216
396	0.576421	2.66679	2.28723	2.00404	1.63671	1.39125	1.20976	0.94161
396.2	0.577376	2.66507	2.28615	2.00177	1.63443	1.38994	1.20852	0.940415
396.4	0.577256	2.66254	2.28413	1.99851	1.63442	1.38871	1.20823	0.938677
396.6	0.577676	2.66319	2.28287	1.99661	1.63486	1.38854	1.20871	0.935191
396.8	0.575585	2.6646	2.28208	1.9964	1.63773	1.38917	1.21033	0.933373
397	0.576645	2.66772	2.28348	1.99808	1.63921	1.39054	1.21333	0.93279
397.2	0.577733	2.66822	2.28234	2.00181	1.64201	1.3925	1.21437	0.933487
397.4	0.57949	2.66876	2.28145	2.00144	1.64213	1.39613	1.21421	0.933162
397.6	0.582087	2.66676	2.28189	2.00063	1.64552	1.3982	1.21479	0.934591
397.8	0.586627	2.66479	2.28213	2.00347	1.64669	1.39967	1.21503	0.934447
398	0.586248	2.66357	2.28215	2.00562	1.64703	1.40012	1.21504	0.932951
398.2	0.586417	2.66664	2.28347	2.00486	1.64602	1.40131	1.21695	0.932735
398.4	0.587084	2.6704	2.28537	2.00693	1.64596	1.39842	1.21941	0.933805
398.6	0.589447	2.67299	2.28555	2.00812	1.64454	1.39789	1.21921	0.934471
398.8	0.589389	2.67253	2.28503	2.00588	1.6447	1.40142	1.21869	0.937586
399	0.589427	2.6712	2.28456	2.00338	1.64449	1.40394	1.21797	0.94138
399.2	0.587748	2.66856	2.28525	2.00054	1.64408	1.4028	1.21737	0.942641
399.4	0.585948	2.66643	2.28708	1.99929	1.64324	1.40211	1.21677	0.941558
399.6	0.579806	2.66806	2.29008	1.99759	1.64052	1.40251	1.21809	0.939456
399.8	0.573861	2.67101	2.29157	1.99706	1.63775	1.40016	1.22	0.936963
400	0.568602	2.67414	2.29312	1.99704	1.63684	1.39869	1.22254	0.936812
400.2	0.567058	2.6757	2.29356	1.99962	1.63733	1.40041	1.22511	0.938095
400.4	0.565105	2.67608	2.29144	2.00318	1.63855	1.40551	1.22809	0.939626
400.6	0.56787	2.67552	2.28876	2.00738	1.64202	1.40864	1.22985	0.941863
400.8	0.572867	2.67638	2.28773	2.00995	1.64656	1.41202	1.22983	0.944145
401	0.579186	2.67718	2.28552	2.01121	1.64972	1.41414	1.22812	0.943776
401.2	0.583827	2.67916	2.28366	2.01077	1.65074	1.41343	1.22678	0.94291
401.4	0.588023	2.68039	2.28508	2.00706	1.65044	1.41161	1.226	0.943861
401.6	0.587455	2.68265	2.28752	2.00474	1.65223	1.41231	1.22586	0.94377
401.8	0.585489	2.68347	2.28964	2.00723	1.65311	1.41172	1.22675	0.942734
402	0.581698	2.68433	2.29183	2.01043	1.65392	1.41128	1.22889	0.942454
402.2	0.57873	2.68581	2.29308	2.01082	1.65475	1.4123	1.23019	0.944105
402.4	0.576985	2.68691	2.29393	2.01494	1.65855	1.41279	1.23122	0.944786
402.6	0.57462	2.68416	2.2945	2.01965	1.65953	1.41199	1.23175	0.945046
402.8	0.575725	2.68095	2.29541	2.0186	1.65966	1.41266	1.23279	0.945683
403	0.581225	2.67745	2.29728	2.01772	1.65987	1.4127	1.2343	0.946789
403.2	0.586632	2.67552	2.29914	2.01918	1.65959	1.412	1.23548	0.946364
403.4	0.588153	2.67652	2.29856	2.01714	1.65974	1.41119	1.23431	0.944481
403.6	0.590718	2.68164	2.29837	2.01308	1.65941	1.41057	1.23447	0.94462
403.8	0.591207	2.68642	2.29893	2.01147	1.6582	1.41049	1.23476	0.947155
404	0.586117	2.6905	2.29856	2.0089	1.653	1.41335	1.23486	0.948976
404.2	0.578251	2.69117	2.29638	2.00984	1.65132	1.41917	1.23593	0.95043
404.4	0.572933	2.6903	2.29597	2.01218	1.65099	1.42483	1.24031	0.955386
404.6	0.569828	2.68715	2.29739	2.01493	1.65291	1.42867	1.24251	0.958468
404.8	0.570043	2.68451	2.29746	2.01642	1.65525	1.43073	1.24413	0.959144
405	0.57422	2.68232	2.2971	2.01668	1.66018	1.43035	1.24585	0.958253
405.2	0.58007	2.68104	2.29806	2.01583	1.66265	1.42856	1.24775	0.958079
405.4	0.586238	2.68095	2.29953	2.01576	1.66212	1.42842	1.24902	0.955946
405.6	0.588547	2.68102	2.29824	2.01736	1.65839	1.42807	1.25029	0.955739
405.8	0.588906	2.68035	2.298	2.01943	1.65658	1.4271	1.25064	0.954374
406	0.588579	2.67793	2.29858	2.0235	1.65785	1.42725	1.25115	0.9548
406.2	0.586642	2.67675	2.29993	2.02475	1.6601	1.42898	1.2504	0.953796
406.4	0.58422	2.67649	2.30052	2.02669	1.66214	1.428	1.24854	0.951846
406.6	0.579825	2.67765	2.30183	2.02546	1.66474	1.42689	1.24674	0.949991
406.8	0.575558	2.67974	2.30163	2.02426	1.66608	1.42611	1.24644	0.951085
407	0.571029	2.68395	2.30075	2.02256	1.66674	1.42636	1.2451	0.951603
407.2	0.568912	2.68669	2.30012	2.02215	1.66754	1.42731	1.24712	0.953777
407.4	0.567627	2.68777	2.30002	2.01913	1.66938	1.43071	1.25076	0.955939
407.6	0.569689	2.6875	2.30097	2.01704	1.67265	1.43335	1.25549	0.959136
407.8	0.570917	2.68799	2.303	2.01551	1.67461	1.43448	1.25839	0.958882
408	0.571082	2.68864	2.30502	2.01671	1.67389	1.43542	1.26052	0.958621
408.2	0.570796	2.69053	2.30625	2.01882	1.67106	1.43572	1.25948	0.957999
408.4	0.570015	2.69102	2.30772	2.02134	1.66721	1.43409	1.25636	0.959338
408.6	0.571216	2.69001	2.30757	2.02423	1.66422	1.43378	1.25502	0.958239
408.8	0.573978	2.68992	2.30757	2.02806	1.6639	1.43432	1.25536	0.959629
409	0.576484	2.68929	2.30807	2.02896	1.66385	1.43462	1.25548	0.961344
409.2	0.577398	2.68686	2.30837	2.03028	1.66607	1.43498	1.25567	0.963604
409.4	0.579551	2.68559	2.30975	2.03291	1.66875	1.43762	1.25715	0.963887
409.6	0.579927	2.68582	2.31092	2.03588	1.67209	1.44093	1.25872	0.964327
409.8	0.578985	2.68682	2.31058	2.03624	1.67365	1.44402	1.25909	0.963621
410	0.579026	2.68981	2.30989	2.03714	1.67594	1.44617	1.2596	0.964333
410.2	0.581945	2.6931	2.31012	2.03564	1.67748	1.44585	1.2616	0.963504
410.4	0.583134	2.69461	2.30853	2.0333	1.67906	1.44577	1.26375	0.963525
410.6	0.585883	2.69435	2.30864	2.03092	1.67896	1.44507	1.26391	0.963432
410.8	0.585668	2.69283	2.30978	2.02918	1.67722	1.4471	1.26384	0.96337
411	0.584757	2.69092	2.31065	2.02853	1.67623	1.45083	1.26567	0.961812
411.2	0.581569	2.69043	2.31226	2.02855	1.67521	1.45491	1.26674	0.963009
411.4	0.580658	2.69125	2.31514	2.0306	1.67285	1.4582	1.26722	0.965378
411.6	0.577385	2.69516	2.31474	2.03029	1.67033	1.46048	1.26739	0.968342
411.8	0.576476	2.69738	2.31269	2.03128	1.67239	1.45893	1.26911	0.971351
412	0.574811	2.69776	2.31248	2.03187	1.6763	1.45617	1.26893	0.972451
412.2	0.573912	2.69818	2.31313	2.03363	1.67812	1.45498	1.27029	0.970525
412.4	0.572638	2.70023	2.314	2.03399	1.68024	1.45467	1.27144	0.968158
412.6	0.572913	2.69931	2.31614	2.03716	1.68158	1.45534	1.27323	0.96732
412.8	0.574488	2.69932	2.31941	2.04058	1.67882	1.4551	1.27319	0.967511
413	0.576342	2.70144	2.32088	2.04139	1.67573	1.45531	1.27559	0.969371
413.2	0.577441	2.70192	2.32025	2.03897	1.67327	1.45673	1.2749	0.971581
413.4	0.580919	2.70093	2.31882	2.03832	1.67162	1.45662	1.27444	0.971988
413.6	0.58209	2.70075	2.3171	2.03667	1.67225	1.45434	1.27622	0.970752
413.8	0.579997	2.70095	2.3158	2.03483	1.67526	1.45707	1.27914	0.968646
414	0.579016	2.70072	2.3152	2.03511	1.67633	1.45967	1.27949	0.967142
414.2	0.577518	2.70178	2.31594	2.03774	1.67892	1.4585	1.28079	0.966832
414.4	0.57364	2.70184	2.31645	2.0395	1.68192	1.45467	1.2817	0.96788
414.6	0.57466	2.70296	2.31961	2.04231	1.68372	1.45299	1.28028	0.968704
414.8	0.578477	2.70325	2.32208	2.04383	1.68421	1.45062	1.2795	0.970216
415	0.580492	2.70348	2.32449	2.04607	1.6865	1.45103	1.27973	0.970975
415.2	0.582136	2.70313	2.32428	2.04799	1.68698	1.45151	1.27982	0.972485
415.4	0.584035	2.70352	2.32401	2.04879	1.68689	1.45438	1.28127	0.974262
415.6	0.583057	2.70305	2.32333	2.0486	1.68581	1.4577	1.28305	0.976213
415.8	0.58097	2.70373	2.32337	2.04962	1.68362	1.46027	1.28373	0.976592
416	0.579993	2.70422	2.32323	2.04976	1.68032	1.46076	1.28523	0.975602
416.2	0.580614	2.70343	2.32486	2.05121	1.67807	1.46217	1.28788	0.973443
416.4	0.579007	2.70307	2.32441	2.05314	1.67793	1.46376	1.28877	0.972748
416.6	0.578825	2.70474	2.32131	2.05638	1.67898	1.46423	1.29034	0.972522
416.8	0.581331	2.70552	2.31885	2.0578	1.6812	1.46589	1.2924	0.973043
417	0.584325	2.70319	2.3184	2.05668	1.68301	1.46817	1.29347	0.974641
417.2	0.585788	2.70222	2.31872	2.05411	1.68473	1.4718	1.29273	0.976172
417.4	0.589511	2.70246	2.31919	2.05137	1.68458	1.47311	1.29132	0.977351
417.6	0.592496	2.70238	2.32022	2.05082	1.68498	1.47328	1.28942	0.979253
417.8	0.59152	2.70207	2.32029	2.05002	1.68667	1.47205	1.28788	0.981824
418	0.589802	2.70514	2.31845	2.05034	1.68828	1.47039	1.28739	0.983675
418.2	0.589508	2.7063	2.31592	2.05091	1.6902	1.46831	1.28856	0.985427
418.4	0.587158	2.70967	2.31791	2.05006	1.69199	1.46871	1.29114	0.987091
418.6	0.584332	2.71222	2.3195	2.04679	1.69152	1.47142	1.29298	0.987699
418.8	0.583175	2.71466	2.31962	2.0449	1.69087	1.47383	1.29558	0.988007
419	0.581728	2.7154	2.31977	2.04375	1.69044	1.47628	1.29886	0.989309
419.2	0.578664	2.71739	2.32151	2.04108	1.69171	1.4771	1.30162	0.991879
419.4	0.575189	2.71467	2.32278	2.04128	1.69504	1.4774	1.30441	0.992741
419.6	0.572057	2.71159	2.32673	2.0412	1.69967	1.47558	1.3051	0.993302
419.8	0.568077	2.71094	2.3312	2.0421	1.70236	1.47525	1.30309	0.992957
420	0.567056	2.71247	2.3339	2.04444	1.70431	1.47417	1.29832	0.993322
420.2	0.567809	2.71459	2.33476	2.04929	1.70313	1.47633	1.29436	0.992652
420.4	0.570549	2.71552	2.33428	2.05279	1.69979	1.47749	1.29224	0.992099
420.6	0.570657	2.71576	2.33091	2.05718	1.69759	1.47962	1.29378	0.991746
420.8	0.572629	2.71587	2.32912	2.05971	1.69652	1.48044	1.29548	0.992898
421	0.572277	2.71623	2.32949	2.06026	1.69658	1.48109	1.2989	0.992825
421.2	0.57365	2.71517	2.33062	2.0606	1.70038	1.48124	1.30102	0.991943
421.4	0.575752	2.71651	2.33096	2.06121	1.70653	1.48185	1.30325	0.991761
421.6	0.580258	2.71715	2.33254	2.06111	1.70785	1.48163	1.30464	0.991767
421.8	0.580831	2.71652	2.33485	2.06094	1.7074	1.48178	1.30631	0.991076
422	0.58089	2.71528	2.33656	2.06177	1.70566	1.4842	1.30649	0.990196
422.2	0.582018	2.71509	2.33665	2.06073	1.70198	1.48589	1.30866	0.990447
422.4	0.580992	2.71412	2.33561	2.05769	1.69721	1.48771	1.30926	0.991032
422.6	0.580004	2.71561	2.33307	2.05592	1.69727	1.48997	1.30922	0.991601
422.8	0.582899	2.71596	2.32923	2.05458	1.69983	1.49293	1.30871	0.991792
423	0.585268	2.71525	2.32676	2.05381	1.70356	1.49363	1.30834	0.993669
423.2	0.582354	2.71539	2.32814	2.05196	1.70787	1.4926	1.30839	0.995396
423.4	0.58036	2.7163	2.33023	2.05008	1.7095	1.49083	1.30871	0.996161
423.6	0.579901	2.71545	2.33296	2.04724	1.71067	1.49034	1.31001	0.997363
423.8	0.576392	2.71515	2.337	2.04573	1.71113	1.48944	1.31217	0.999568
424	0.574295	2.71598	2.34101	2.04595	1.70809	1.48829	1.31484	1.00231
424.2	0.572814	2.71712	2.3419	2.04924	1.70443	1.48891	1.31464	1.00322
424.4	0.570764	2.71749	2.34349	2.05534	1.70592	1.48901	1.31465	1.00284
424.6	0.570026	2.71809	2.34472	2.05916	1.70653	1.48955	1.314	1.00175
424.8	0.570092	2.7185	2.34431	2.06191	1.70763	1.49061	1.31225	0.999105
425	0.569964	2.71805	2.34284	2.06182	1.70987	1.492	1.31182	0.994887
425.2	0.571681	2.71735	2.3413	2.06063	1.71109	1.49301	1.31149	0.993992
425.4	0.575523	2.71673	2.33859	2.05831	1.70955	1.49718	1.31227	0.995707
425.6	0.577014	2.71492	2.33828	2.05855	1.70917	1.50038	1.31473	0.997139
425.8	0.578962	2.71644	2.33831	2.05816	1.70894	1.50056	1.31963	0.998171
426	0.577979	2.71747	2.33729	2.05791	1.71006	1.50207	1.32266	0.999723
426.2	0.576762	2.71913	2.33713	2.05801	1.71224	1.50481	1.32498	1.00001
426.4	0.575181	2.71975	2.33876	2.05867	1.71354	1.50477	1.32637	1.00084
426.6	0.574549	2.72072	2.33971	2.05886	1.71323	1.5028	1.32676	1.00306
426.8	0.574797	2.72069	2.34209	2.06131	1.7131	1.5028	1.32603	1.0045
427	0.575392	2.72246	2.34404	2.06459	1.71451	1.50341	1.32573	1.00597
427.2	0.575007	2.7219	2.3444	2.06656	1.71522	1.50202	1.32614	1.00535
427.4	0.575058	2.72183	2.34351	2.06822	1.71374	1.50293	1.32666	1.00428
427.6	0.573607	2.72284	2.34215	2.06672	1.71328	1.5039	1.32659	1.00413
427.8	0.571222	2.72516	2.33936	2.06503	1.71449	1.50595	1.32511	1.00645
428	0.569305	2.7248	2.33794	2.06308	1.71483	1.50557	1.32498	1.0078
428.2	0.567871	2.72487	2.33808	2.06352	1.71524	1.50556	1.32716	1.0104
428.4	0.564391	2.72672	2.33846	2.06377	1.71736	1.50488	1.32781	1.01178
428.6	0.562892	2.72837	2.33851	2.06718	1.71866	1.50539	1.3285	1.01
428.8	0.565327	2.7264	2.33902	2.06896	1.71561	1.50548	1.33048	1.00793
429	0.56801	2.72544	2.33966	2.06988	1.71497	1.50587	1.33285	1.00667
429.2	0.570868	2.72556	2.34134	2.06973	1.71531	1.50561	1.33392	1.00525
429.4	0.576746	2.72558	2.34324	2.07075	1.71713	1.50673	1.33683	1.00226
429.6	0.580226	2.72734	2.34376	2.07285	1.71765	1.50842	1.33815	1.00221
429.8	0.578089	2.72797	2.34404	2.075	1.71929	1.50946	1.33832	1.0024
430	0.578056	2.72918	2.34479	2.07605	1.71867	1.51001	1.33641	1.00213
430.2	0.581247	2.7304	2.34405	2.07541	1.71855	1.5113	1.33508	1.00547
430.4	0.582234	2.7314	2.34219	2.07429	1.71875	1.5116	1.33274	1.0098
430.6	0.582221	2.73244	2.34273	2.0733	1.72105	1.51342	1.33318	1.01214
430.8	0.5827	2.73401	2.34371	2.07385	1.72466	1.5127	1.33515	1.01419
431	0.583224	2.73191	2.34439	2.07481	1.72591	1.51095	1.3371	1.01615
431.2	0.578494	2.73008	2.34524	2.07665	1.72648	1.51002	1.3375	1.01453
431.4	0.573359	2.7296	2.34789	2.07687	1.72678	1.50947	1.33776	1.01433
431.6	0.571402	2.72758	2.34985	2.0771	1.72724	1.50859	1.33784	1.01455
431.8	0.573838	2.72713	2.35156	2.07542	1.72519	1.50958	1.33795	1.01493
432	0.57316	2.7292	2.35246	2.07443	1.72611	1.51229	1.33877	1.01684
432.2	0.573889	2.73149	2.35297	2.0736	1.72597	1.51554	1.34084	1.02031
432.4	0.574795	2.7318	2.35226	2.07341	1.72605	1.5193	1.34369	1.02285
432.6	0.573822	2.73194	2.351	2.07292	1.72528	1.51938	1.34584	1.02362
432.8	0.568567	2.73083	2.34955	2.07422	1.72579	1.52044	1.34565	1.02289
433	0.567838	2.73113	2.34841	2.07862	1.72397	1.52247	1.34462	1.02104
433.2	0.567961	2.73216	2.34819	2.08047	1.72422	1.52252	1.34238	1.01943
433.4	0.568196	2.7344	2.34919	2.08101	1.72208	1.5195	1.33929	1.01608
433.6	0.567681	2.7368	2.35093	2.08068	1.72101	1.51901	1.33719	1.01601
433.8	0.569662	2.73937	2.35195	2.08045	1.72204	1.51807	1.3386	1.01767
434	0.568988	2.74013	2.35256	2.07689	1.72419	1.51608	1.34219	1.01972
434.2	0.566874	2.7388	2.3542	2.07722	1.7222	1.51634	1.34613	1.02012
434.4	0.565384	2.73672	2.35588	2.07751	1.72205	1.51888	1.35157	1.02172
434.6	0.567995	2.73504	2.35625	2.0781	1.72258	1.52232	1.35441	1.02106
434.8	0.568589	2.73564	2.35665	2.0789	1.72399	1.52613	1.35508	1.02068
435	0.56717	2.73899	2.35621	2.08022	1.72631	1.52915	1.35537	1.02002
435.2	0.567252	2.74175	2.35479	2.0801	1.7321	1.52844	1.35721	1.01927
435.4	0.56543	2.7419	2.35279	2.07948	1.73633	1.52612	1.35651	1.02028
435.6	0.561281	2.74177	2.35181	2.07783	1.73757	1.52561	1.35559	1.02313
435.8	0.56182	2.74193	2.35151	2.0768	1.73738	1.52463	1.35632	1.02488
436	0.565969	2.73961	2.3535	2.07748	1.73639	1.52532	1.35744	1.0265
436.2	0.568956	2.737	2.35358	2.07771	1.73398	1.5295	1.35584	1.02915
436.4	0.574034	2.73866	2.35199	2.07916	1.73312	1.53433	1.35409	1.03177
436.6	0.578271	2.74035	2.35219	2.0813	1.73372	1.5358	1.35315	1.03196
436.8	0.576956	2.74022	2.35283	2.08192	1.73385	1.53736	1.35319	1.03293
437	0.575415	2.74059	2.35263	2.08042	1.73687	1.5369	1.35387	1.03324
437.2	0.577013	2.74249	2.35414	2.08098	1.73943	1.53448	1.35697	1.03099
437.4	0.575778	2.74228	2.35663	2.08358	1.74094	1.53182	1.36162	1.02846
437.6	0.572923	2.74367	2.35763	2.0852	1.74295	1.53039	1.3667	1.02946
437.8	0.574853	2.74448	2.35912	2.08506	1.74345	1.52951	1.36933	1.02894
438	0.575947	2.74618	2.36171	2.08551	1.74127	1.53038	1.36917	1.02828
438.2	0.576425	2.74617	2.36388	2.0858	1.73824	1.53343	1.36911	1.02913
438.4	0.576337	2.74678	2.36601	2.08509	1.73666	1.53497	1.36776	1.03097
438.6	0.578185	2.74542	2.36701	2.08353	1.73548	1.53536	1.36583	1.02966
438.8	0.57753	2.74411	2.36725	2.08414	1.73754	1.53601	1.36391	1.03012
439	0.578037	2.74252	2.36618	2.08562	1.74022	1.53569	1.36451	1.02991
439.2	0.578625	2.74197	2.36346	2.08651	1.74398	1.53559	1.36492	1.03145
439.4	0.580531	2.7405	2.35947	2.08607	1.74473	1.53851	1.3668	1.03136
439.6	0.583363	2.74175	2.35753	2.08689	1.74582	1.5419	1.36854	1.03124
439.8	0.584108	2.74367	2.35648	2.0865	1.74492	1.54379	1.37144	1.0303
440	0.58345	2.74395	2.35559	2.08547	1.74449	1.54636	1.37298	1.02953
440.2	0.580673	2.74388	2.35697	2.08211	1.7443	1.54649	1.37436	1.02902
440.4	0.580334	2.74317	2.36087	2.08211	1.74627	1.54757	1.37514	1.02962
440.6	0.578631	2.74117	2.36359	2.08292	1.74632	1.54912	1.37565	1.03114
440.8	0.579831	2.7409	2.36572	2.08551	1.74632	1.54985	1.37525	1.03336
441	0.582376	2.7433	2.36718	2.08794	1.74571	1.54955	1.37478	1.03477
441.2	0.58551	2.74689	2.36697	2.09153	1.74594	1.55156	1.37302	1.03753
441.4	0.585208	2.75068	2.36523	2.09388	1.74462	1.55164	1.37263	1.04008
441.6	0.581647	2.75227	2.36376	2.09631	1.74488	1.55147	1.37334	1.04283
441.8	0.574938	2.75112	2.36278	2.09631	1.74682	1.55044	1.37446	1.04219
442	0.567307	2.74877	2.36166	2.09423	1.74715	1.55034	1.37516	1.04496
442.2	0.562462	2.74777	2.36136	2.09161	1.74729	1.54971	1.37586	1.04415
442.4	0.560793	2.74852	2.36098	2.09083	1.74742	1.55044	1.37635	1.04214
442.6	0.564021	2.74996	2.36245	2.09043	1.7474	1.54947	1.37784	1.04059
442.8	0.568891	2.75057	2.36256	2.09385	1.74415	1.55134	1.37876	1.04218
443	0.574204	2.75083	2.36428	2.0984	1.74312	1.55252	1.37975	1.04183
443.2	0.574016	2.74989	2.36682	2.10342	1.74296	1.55334	1.3818	1.04314
443.4	0.574643	2.74795	2.37021	2.10369	1.7453	1.55305	1.38292	1.04278
443.6	0.573187	2.74829	2.36966	2.1032	1.74647	1.55591	1.38347	1.04164
443.8	0.574209	2.75083	2.37113	2.10104	1.74977	1.55814	1.38487	1.03957
444	0.574286	2.75301	2.37143	2.09885	1.75071	1.5609	1.38562	1.03841
444.2	0.575148	2.75309	2.37143	2.0967	1.75125	1.56331	1.38501	1.0375
444.4	0.573518	2.75457	2.37114	2.0957	1.74908	1.56266	1.38503	1.03901
444.6	0.573323	2.75428	2.3727	2.09328	1.74934	1.55842	1.38535	1.04055
444.8	0.571696	2.75375	2.3726	2.0893	1.74986	1.55485	1.38578	1.04288
445	0.569531	2.75149	2.37032	2.08836	1.75148	1.55253	1.38722	1.04415
445.2	0.567304	2.75094	2.36681	2.08973	1.75252	1.55037	1.38937	1.04633
445.4	0.566965	2.74959	2.36395	2.0917	1.75366	1.55033	1.39012	1.04702
445.6	0.567747	2.74836	2.3633	2.09557	1.75414	1.5543	1.39048	1.04778
445.8	0.566911	2.74891	2.36355	2.10043	1.7536	1.55791	1.38926	1.04739
446	0.568723	2.75124	2.36632	2.10325	1.75405	1.55747	1.38868	1.04712
446.2	0.572252	2.75401	2.37113	2.10191	1.75584	1.5561	1.38942	1.04495
446.4	0.577323	2.75636	2.37528	2.10073	1.75805	1.55645	1.3908	1.04454
446.6	0.577081	2.75788	2.37643	2.09995	1.75823	1.55541	1.39103	1.04488
446.8	0.57926	2.75755	2.37594	2.09739	1.75996	1.55695	1.39377	1.04596
447	0.578842	2.75944	2.37572	2.09691	1.75922	1.56053	1.39496	1.04713
447.2	0.579913	2.7598	2.37389	2.09913	1.75794	1.56444	1.39531	1.049
447.4	0.576685	2.75865	2.3725	2.09925	1.75746	1.5661	1.39563	1.04958
447.6	0.579147	2.7575	2.37315	2.0974	1.7589	1.56645	1.39679	1.04904
447.8	0.579187	2.75812	2.37517	2.0967	1.76067	1.56555	1.39533	1.04767
448	0.577486	2.7565	2.37682	2.09548	1.76201	1.56704	1.39459	1.04712
448.2	0.57501	2.75602	2.37858	2.09622	1.75904	1.56808	1.39518	1.04644
448.4	0.574818	2.75778	2.37905	2.09955	1.75788	1.56872	1.39512	1.04618
448.6	0.571574	2.75995	2.37759	2.10187	1.75758	1.57056	1.39426	1.04695
448.8	0.571383	2.76109	2.37733	2.10507	1.75574	1.57127	1.39541	1.04912
449	0.571294	2.76249	2.37519	2.10561	1.75412	1.56925	1.39827	1.04988
449.2	0.570354	2.76216	2.37353	2.10497	1.75744	1.56816	1.40139	1.05069
449.4	0.569613	2.76026	2.3719	2.10143	1.75908	1.56853	1.40359	1.0525
449.6	0.566176	2.75885	2.37225	2.09945	1.76083	1.56924	1.40484	1.05389
449.8	0.563152	2.75538	2.37028	2.09694	1.76213	1.56882	1.40499	1.05524
450	0.565388	2.7536	2.3715	2.09481	1.76531	1.56956	1.40374	1.05629
450.2	0.568859	2.75344	2.37276	2.09348	1.76784	1.56904	1.40187	1.05646
450.4	0.569759	2.75452	2.37455	2.09439	1.76953	1.57006	1.40201	1.0571
450.6	0.570909	2.75538	2.3748	2.09746	1.77212	1.5699	1.40397	1.05696
450.8	0.570697	2.75612	2.37542	2.10131	1.77352	1.57077	1.40596	1.05732
451	0.568608	2.75529	2.37367	2.10629	1.77329	1.56978	1.40705	1.05806
451.2	0.567159	2.75386	2.37092	2.10835	1.7711	1.57045	1.40751	1.05864
451.4	0.564325	2.75301	2.37031	2.10935	1.76887	1.57176	1.40883	1.05861
451.6	0.562692	2.7535	2.37222	2.11014	1.76491	1.57418	1.40864	1.05936
451.8	0.56165	2.75642	2.37425	2.10838	1.76134	1.57649	1.40824	1.05902
452	0.561825	2.75757	2.37695	2.10597	1.7606	1.58009	1.40939	1.05997
452.2	0.560229	2.75903	2.37938	2.10572	1.7613	1.58124	1.41135	1.06183
452.4	0.562988	2.76181	2.37943	2.10795	1.76451	1.58109	1.41171	1.06342
452.6	0.570678	2.76307	2.37631	2.10746	1.76642	1.58027	1.41351	1.0638
452.8	0.573693	2.76034	2.37418	2.1083	1.76815	1.57864	1.4157	1.06432
453	0.575669	2.75944	2.37435	2.11049	1.76846	1.57921	1.4174	1.06342
453.2	0.579914	2.75983	2.37582	2.11253	1.76791	1.58296	1.41778	1.06169
453.4	0.581579	2.75844	2.37688	2.11188	1.76621	1.58519	1.41893	1.06115
453.6	0.578754	2.7564	2.37718	2.11174	1.7638	1.58779	1.41997	1.06166
453.8	0.578292	2.75794	2.377	2.11262	1.7627	1.59065	1.42125	1.06162
454	0.576561	2.76104	2.37648	2.11079	1.76345	1.59163	1.42239	1.06439
454.2	0.573613	2.76301	2.37578	2.10826	1.76617	1.58963	1.42189	1.06541
454.4	0.5707	2.76427	2.37757	2.11024	1.76734	1.58906	1.42052	1.06301
454.6	0.568691	2.76638	2.38198	2.11424	1.76939	1.58884	1.42111	1.06116
454.8	0.5684	2.76666	2.38729	2.11669	1.77078	1.58918	1.42203	1.06215
455	0.565841	2.76405	2.39017	2.11932	1.771	1.59168	1.42267	1.06071
455.2	0.56245	2.76311	2.39247	2.1213	1.77034	1.59511	1.42317	1.0616
455.4	0.562199	2.76144	2.39144	2.11901	1.77119	1.59556	1.42382	1.06292
455.6	0.566059	2.76005	2.38844	2.11629	1.77266	1.59442	1.42413	1.06417
455.8	0.568914	2.75985	2.38504	2.11412	1.77424	1.59327	1.42396	1.06313
456	0.57473	2.76212	2.3813	2.11326	1.77586	1.59088	1.42337	1.06302
456.2	0.578176	2.76378	2.37933	2.11179	1.77616	1.59022	1.42502	1.06292
456.4	0.579397	2.7667	2.37947	2.1117	1.77426	1.59237	1.42637	1.06462
456.6	0.577613	2.76683	2.38176	2.11024	1.77422	1.59451	1.42712	1.06516
456.8	0.5763	2.76626	2.38215	2.11274	1.77363	1.59697	1.42796	1.06505
457	0.574413	2.76815	2.38263	2.11497	1.77397	1.59633	1.42921	1.06362
457.2	0.576729	2.76863	2.38246	2.11788	1.77404	1.59492	1.42971	1.06091
457.4	0.578536	2.76947	2.38217	2.11932	1.77729	1.59312	1.43093	1.05779
457.6	0.579447	2.7719	2.38153	2.1214	1.77634	1.59277	1.4317	1.05797
457.8	0.577602	2.77581	2.38222	2.11932	1.77773	1.59313	1.43106	1.0601
458	0.57429	2.77605	2.38232	2.11888	1.77771	1.59541	1.43149	1.06308
458.2	0.569981	2.77774	2.38274	2.11908	1.77934	1.5965	1.43287	1.0681
458.4	0.568695	2.78004	2.38305	2.12189	1.77993	1.59661	1.43281	1.07229
458.6	0.569138	2.78343	2.38443	2.12101	1.78397	1.59744	1.43221	1.07486
458.8	0.569157	2.78265	2.38501	2.12041	1.78686	1.59767	1.43368	1.07522
459	0.569284	2.78117	2.38771	2.11896	1.78945	1.59915	1.43512	1.07666
459.2	0.566066	2.77757	2.38741	2.11945	1.79024	1.60033	1.43617	1.07582
459.4	0.56463	2.77374	2.38649	2.11655	1.79062	1.60275	1.43905	1.07576
459.6	0.559737	2.76972	2.38546	2.11676	1.79062	1.60424	1.44228	1.0745
459.8	0.559731	2.77012	2.38558	2.11863	1.78978	1.60653	1.44486	1.07489
460	0.560858	2.7711	2.38597	2.1206	1.78939	1.60667	1.44505	1.07483
460.2	0.566818	2.77254	2.3878	2.12017	1.78878	1.60599	1.44462	1.07572
460.4	0.566412	2.77211	2.39079	2.12082	1.78769	1.6049	1.44351	1.07689
460.6	0.570787	2.77364	2.39384	2.12129	1.78505	1.60489	1.4412	1.07626
460.8	0.572682	2.77526	2.39568	2.12056	1.78366	1.60543	1.44044	1.07492
461	0.573561	2.7755	2.39595	2.12065	1.78242	1.60765	1.44212	1.07384
461.2	0.574591	2.7744	2.39594	2.1195	1.7813	1.61251	1.4431	1.07347
461.4	0.577097	2.77553	2.39678	2.11904	1.78328	1.6156	1.4436	1.07322
461.6	0.5752	2.77504	2.39715	2.11938	1.78643	1.61603	1.44496	1.07462
461.8	0.572526	2.77287	2.39608	2.1222	1.78806	1.61281	1.44389	1.07582
462	0.572791	2.77159	2.39478	2.1235	1.78953	1.60967	1.44248	1.07553
462.2	0.571936	2.77226	2.39535	2.12408	1.79401	1.60502	1.44221	1.07636
462.4	0.568951	2.77287	2.39571	2.12363	1.79522	1.60197	1.44279	1.07768
462.6	0.568109	2.77179	2.39578	2.12397	1.79666	1.6013	1.44251	1.07885
462.8	0.57065	2.76988	2.39833	2.12115	1.79521	1.60428	1.44428	1.08077
463	0.572512	2.76896	2.39974	2.11986	1.79249	1.60539	1.44586	1.08231
463.2	0.573073	2.77033	2.39892	2.11994	1.78785	1.60612	1.44833	1.08204
463.4	0.57325	2.7712	2.39641	2.12377	1.78561	1.60679	1.44921	1.0816
463.6	0.574087	2.77282	2.39379	2.12472	1.78199	1.60777	1.45097	1.08293
463.8	0.573917	2.77432	2.39087	2.12427	1.78399	1.60831	1.45144	1.08276
464	0.571379	2.77616	2.39001	2.1229	1.7884	1.60926	1.45216	1.08299
464.2	0.570439	2.77698	2.38997	2.1245	1.78935	1.61015	1.4522	1.08304
464.4	0.575699	2.77512	2.38993	2.12157	1.78885	1.61195	1.45402	1.0822
464.6	0.579759	2.77302	2.38992	2.12162	1.78801	1.61471	1.45604	1.0814
464.8	0.58122	2.77362	2.38982	2.12253	1.78647	1.61429	1.45769	1.08125
465	0.581912	2.77477	2.39088	2.12563	1.78552	1.61401	1.45873	1.08183
465.2	0.579883	2.77674	2.39201	2.12568	1.7866	1.61414	1.45939	1.08345
465.4	0.572632	2.78076	2.39421	2.1279	1.78714	1.61344	1.45825	1.08574
465.6	0.566745	2.78394	2.39361	2.12854	1.7882	1.61186	1.45832	1.08631
465.8	0.562385	2.78345	2.39312	2.12788	1.79013	1.61245	1.45755	1.08638
466	0.561816	2.78104	2.39163	2.12425	1.79106	1.61371	1.45725	1.08653
466.2	0.561459	2.77768	2.39213	2.12382	1.79287	1.61498	1.45679	1.08693
466.4	0.562586	2.77356	2.39285	2.12411	1.7958	1.61712	1.4569	1.08712
466.6	0.562697	2.77192	2.39604	2.12578	1.79853	1.61901	1.45535	1.08901
466.8	0.564748	2.77289	2.39786	2.13051	1.79828	1.62006	1.45701	1.08983
467	0.566201	2.77377	2.40088	2.13331	1.79572	1.62089	1.45859	1.09113
467.2	0.570593	2.77451	2.40457	2.13372	1.79433	1.62167	1.46066	1.09102
467.4	0.574167	2.77673	2.40615	2.1317	1.79225	1.6224	1.46331	1.09139
467.6	0.578473	2.77903	2.40483	2.13106	1.78987	1.62231	1.46671	1.09082
467.8	0.577651	2.78005	2.40375	2.13186	1.78926	1.62362	1.46868	1.09077
468	0.579081	2.7821	2.4015	2.13603	1.78877	1.62334	1.46955	1.09013
468.2	0.577732	2.78102	2.39729	2.13908	1.78858	1.62263	1.47037	1.08895
468.4	0.578167	2.77995	2.39568	2.14219	1.78947	1.6216	1.47118	1.08585
468.6	0.574144	2.77893	2.39623	2.14426	1.79285	1.62154	1.46988	1.08323
468.8	0.57089	2.77988	2.39866	2.14062	1.7956	1.62041	1.46801	1.08429
469	0.566502	2.77992	2.40205	2.13552	1.7978	1.62105	1.468	1.08626
469.2	0.564845	2.78192	2.40406	2.13257	1.79819	1.62449	1.46832	1.0883
469.4	0.565055	2.78418	2.40527	2.13233	1.79943	1.62771	1.46912	1.09057
469.6	0.564224	2.78502	2.40594	2.13151	1.79892	1.62912	1.47081	1.09151
469.8	0.567297	2.78433	2.40359	2.13475	1.79783	1.63094	1.47298	1.09116
470	0.570466	2.78458	2.40057	2.13825	1.79918	1.63375	1.47433	1.08973
470.2	0.571412	2.78684	2.39893	2.13877	1.80299	1.6334	1.47409	1.08985
470.4	0.569474	2.78838	2.39566	2.13896	1.80484	1.63286	1.47297	1.09065
470.6	0.569054	2.79003	2.39536	2.13618	1.80667	1.63346	1.47236	1.09251
470.8	0.56808	2.79237	2.39698	2.1323	1.80786	1.63474	1.47046	1.09289
471	0.566601	2.79323	2.39666	2.1301	1.80596	1.63404	1.46942	1.09412
471.2	0.566051	2.79278	2.39723	2.13166	1.80202	1.63343	1.47088	1.09445
471.4	0.564593	2.79183	2.40092	2.13337	1.79848	1.63383	1.47314	1.095
471.6	0.569271	2.79188	2.40321	2.13734	1.79575	1.63567	1.47427	1.0957
471.8	0.574435	2.79033	2.40484	2.14122	1.79574	1.6367	1.47487	1.09645
472	0.575267	2.79011	2.40701	2.14213	1.79947	1.63588	1.47396	1.09674
472.2	0.575011	2.79131	2.40794	2.14257	1.80249	1.63555	1.47275	1.09791
472.4	0.577099	2.79124	2.40759	2.14186	1.80395	1.63594	1.47188	1.09948
472.6	0.575349	2.79054	2.40556	2.14167	1.80241	1.63467	1.47273	1.10002
472.8	0.570942	2.78971	2.40444	2.14095	1.80051	1.63288	1.47444	1.10005
473	0.568386	2.78856	2.40628	2.14012	1.79737	1.63396	1.47576	1.10164
473.2	0.569011	2.78501	2.40843	2.13788	1.79587	1.63603	1.47725	1.10112
473.4	0.569245	2.78422	2.40802	2.13772	1.79727	1.63802	1.47859	1.10139
473.6	0.573562	2.78532	2.40885	2.13717	1.80184	1.63979	1.47994	1.103
473.8	0.576861	2.78838	2.40897	2.13509	1.80294	1.64004	1.48149	1.10662
474	0.580056	2.79388	2.40691	2.13473	1.80407	1.64048	1.48349	1.10828
474.2	0.580041	2.79919	2.40392	2.13623	1.80495	1.64133	1.48529	1.11013
474.4	0.579275	2.80108	2.40377	2.13506	1.80462	1.64131	1.48574	1.11025
474.6	0.5746	2.79989	2.40345	2.13546	1.80403	1.64122	1.48594	1.10878
474.8	0.572801	2.79677	2.40387	2.13917	1.8053	1.64161	1.486	1.10637
475	0.568153	2.79292	2.40655	2.13943	1.80496	1.64202	1.48539	1.10398
475.2	0.562035	2.79268	2.40842	2.1387	1.80493	1.64227	1.48369	1.10364
475.4	0.558507	2.79475	2.40914	2.13881	1.80468	1.64089	1.48287	1.10343
475.6	0.558083	2.7964	2.40859	2.13641	1.8044	1.63962	1.48408	1.10508
475.8	0.558468	2.79786	2.40891	2.13454	1.80638	1.64207	1.48681	1.10789
476	0.561599	2.79663	2.40792	2.13789	1.80793	1.64353	1.48966	1.11008
476.2	0.56685	2.79304	2.40895	2.14003	1.80732	1.64456	1.49381	1.11056
476.4	0.570136	2.79106	2.41028	2.14002	1.80801	1.6463	1.49622	1.11224
476.6	0.568792	2.79046	2.41438	2.14016	1.80911	1.64776	1.49494	1.11267
476.8	0.566368	2.79305	2.41688	2.13884	1.80789	1.64666	1.4925	1.11112
477	0.567848	2.79619	2.41825	2.13821	1.80819	1.64873	1.49205	1.1101
477.2	0.567846	2.79889	2.41823	2.13712	1.81161	1.65203	1.49002	1.11044
477.4	0.566416	2.80133	2.4185	2.13833	1.813	1.65396	1.48965	1.10902
477.6	0.566102	2.8027	2.41494	2.13875	1.81269	1.65599	1.49182	1.10845
477.8	0.56684	2.80152	2.41242	2.13855	1.81153	1.65903	1.49601	1.10866
478	0.56439	2.80134	2.41073	2.13429	1.8115	1.66019	1.49899	1.1092
478.2	0.565251	2.80222	2.41014	2.13275	1.80977	1.65906	1.50183	1.11106
478.4	0.56683	2.80043	2.40885	2.13334	1.81071	1.65787	1.50427	1.11293
478.6	0.567249	2.80044	2.41043	2.13629	1.811	1.65636	1.50619	1.11556
478.8	0.565901	2.79943	2.41107	2.14294	1.81046	1.65486	1.50638	1.11796
479	0.565273	2.798	2.41244	2.15161	1.80831	1.65339	1.50672	1.11887
479.2	0.564836	2.79557	2.4149	2.15784	1.80805	1.65307	1.50605	1.11725
479.4	0.564117	2.79556	2.41582	2.1573	1.80747	1.6531	1.50611	1.1177
479.6	0.564668	2.79602	2.4152	2.15678	1.80788	1.65381	1.50427	1.11738
479.8	0.564006	2.79791	2.41426	2.15062	1.81032	1.65437	1.50395	1.11578
480	0.564965	2.79784	2.41313	2.14494	1.81465	1.65531	1.50246	1.11607
480.2	0.564445	2.79677	2.41061	2.14163	1.81784	1.65534	1.50176	1.11665
480.4	0.563697	2.79623	2.41144	2.14427	1.81748	1.65762	1.50017	1.11627
480.6	0.562338	2.7966	2.41187	2.14473	1.81746	1.66032	1.50215	1.11513
480.8	0.562317	2.797	2.41253	2.14928	1.81828	1.66318	1.50341	1.11645
481	0.56205	2.79964	2.41183	2.15429	1.81947	1.66441	1.50544	1.11797
481.2	0.560349	2.80288	2.41179	2.15893	1.81912	1.66588	1.50766	1.12133
481.4	0.563969	2.80384	2.40984	2.16034	1.82051	1.66473	1.5103	1.12472
481.6	0.567384	2.80407	2.40948	2.16108	1.82101	1.66327	1.51204	1.12682
481.8	0.57001	2.80504	2.40895	2.15881	1.8197	1.66168	1.51388	1.12712
482	0.568846	2.80669	2.41052	2.15515	1.81682	1.66162	1.51435	1.1265
482.2	0.570228	2.80795	2.41239	2.15117	1.81539	1.66125	1.51437	1.12478
482.4	0.566884	2.80932	2.41441	2.15039	1.81413	1.6627	1.51362	1.12312
482.6	0.5644	2.80763	2.41575	2.14946	1.81581	1.66287	1.51254	1.12206
482.8	0.563331	2.80569	2.41806	2.15083	1.81678	1.66279	1.5113	1.12313
483	0.564514	2.80214	2.42004	2.15115	1.81689	1.66284	1.51108	1.12573
483.2	0.564339	2.80024	2.42077	2.15131	1.81682	1.66294	1.51135	1.12683
483.4	0.564338	2.80111	2.42193	2.14866	1.81571	1.66259	1.51268	1.1267
483.6	0.565264	2.80291	2.421	2.14811	1.81389	1.66433	1.51371	1.12748
483.8	0.567558	2.80353	2.42013	2.14836	1.8157	1.66675	1.51305	1.12699
484	0.569111	2.80424	2.41969	2.14906	1.81627	1.67022	1.51372	1.1241
484.2	0.569744	2.80449	2.41873	2.14777	1.81742	1.67233	1.51516	1.12304
484.4	0.568506	2.80385	2.41772	2.14743	1.82095	1.67482	1.51746	1.12268
484.6	0.568488	2.80345	2.41827	2.14654	1.82313	1.67585	1.51976	1.12291
484.8	0.564715	2.8047	2.41917	2.14566	1.8224	1.67589	1.52284	1.12332
485	0.564363	2.80601	2.41869	2.14801	1.82406	1.67321	1.52478	1.12637
485.2	0.566772	2.80842	2.41985	2.15192	1.82603	1.67317	1.52604	1.1274
485.4	0.56891	2.8101	2.42112	2.15632	1.82729	1.67226	1.52623	1.12904
485.6	0.566544	2.81277	2.42291	2.15856	1.82824	1.67064	1.52471	1.13141
485.8	0.566269	2.81499	2.42312	2.15923	1.83028	1.66833	1.52361	1.13205
486	0.565355	2.81591	2.42335	2.15711	1.83252	1.66574	1.52379	1.13053
486.2	0.564461	2.81502	2.42194	2.15571	1.83288	1.66578	1.52471	1.13078
486.4	0.567439	2.81358	2.42066	2.15266	1.83056	1.66792	1.52518	1.13054
486.6	0.570494	2.81267	2.41892	2.15264	1.82885	1.6703	1.52662	1.12994
486.8	0.57373	2.81142	2.41907	2.15371	1.82767	1.67178	1.52703	1.12992
487	0.576066	2.81153	2.41983	2.15405	1.82576	1.67473	1.52729	1.12983
487.2	0.572531	2.81151	2.42115	2.15377	1.82518	1.67579	1.52704	1.12959
487.4	0.567286	2.81241	2.42253	2.15687	1.82499	1.67658	1.52658	1.12951
487.6	0.566212	2.81145	2.42426	2.15894	1.82345	1.67899	1.52553	1.12907
487.8	0.566278	2.80864	2.42506	2.15832	1.82087	1.68278	1.52631	1.13037
488	0.562719	2.80801	2.42301	2.16037	1.81964	1.68313	1.52707	1.13339
488.2	0.561302	2.80816	2.42285	2.16481	1.82001	1.68211	1.52822	1.13692
488.4	0.560989	2.80673	2.42337	2.16657	1.82168	1.68156	1.52962	1.13879
488.6	0.561463	2.80659	2.426	2.16595	1.82387	1.68033	1.53264	1.13992
488.8	0.559687	2.80883	2.42762	2.16542	1.82617	1.67998	1.53534	1.1406
489	0.558569	2.80982	2.43093	2.16235	1.82857	1.68278	1.53537	1.14098
489.2	0.55843	2.81238	2.43285	2.15778	1.82903	1.68584	1.53514	1.13803
489.4	0.558282	2.81561	2.43319	2.156	1.83128	1.68788	1.53597	1.13599
489.6	0.557141	2.82013	2.43162	2.15724	1.8333	1.69006	1.53548	1.13396
489.8	0.558579	2.82328	2.4309	2.15962	1.83352	1.69124	1.53408	1.13461
490	0.562306	2.82629	2.42942	2.16188	1.83102	1.69135	1.53419	1.13549
490.2	0.56553	2.82432	2.4272	2.16103	1.8285	1.68897	1.53513	1.13811
490.4	0.568252	2.82093	2.42725	2.15827	1.82619	1.68778	1.53569	1.14029
490.6	0.569899	2.81597	2.42742	2.16006	1.82864	1.68502	1.5364	1.14123
490.8	0.571005	2.81282	2.42849	2.16308	1.83265	1.68288	1.53728	1.13942
491	0.569158	2.80885	2.42919	2.16497	1.83675	1.68219	1.53928	1.13796
491.2	0.56723	2.80901	2.42919	2.16779	1.83968	1.68515	1.54131	1.13877
491.4	0.562157	2.81119	2.42789	2.1707	1.84192	1.68703	1.54317	1.13997
491.6	0.559818	2.81213	2.42814	2.16878	1.83886	1.68789	1.54428	1.14107
491.8	0.560178	2.81248	2.42751	2.16567	1.83712	1.68704	1.54462	1.14127
492	0.561336	2.81278	2.42749	2.16453	1.83844	1.68801	1.54357	1.14067
492.2	0.562245	2.81313	2.42801	2.16359	1.84167	1.68735	1.54265	1.13757
492.4	0.568062	2.81249	2.42957	2.16369	1.84319	1.68661	1.54181	1.13706
492.6	0.570395	2.81402	2.42832	2.16392	1.8445	1.68756	1.5421	1.13749
492.8	0.566632	2.81592	2.42757	2.16275	1.84382	1.69198	1.54323	1.14058
493	0.565162	2.81926	2.42742	2.16176	1.84235	1.69368	1.54557	1.14297
493.2	0.56497	2.81976	2.42761	2.15968	1.83977	1.69503	1.5467	1.14544
493.4	0.561337	2.81861	2.42649	2.15756	1.83575	1.6951	1.54778	1.14658
493.6	0.558273	2.81555	2.42746	2.15541	1.83587	1.69507	1.54775	1.14868
493.8	0.559061	2.81324	2.42916	2.15672	1.83829	1.69263	1.54787	1.14888
494	0.561228	2.81087	2.42975	2.1587	1.84047	1.69173	1.54958	1.14945
494.2	0.562316	2.80959	2.42922	2.16423	1.84282	1.69423	1.55086	1.14984
494.4	0.56407	2.81315	2.42745	2.16823	1.84693	1.69675	1.55176	1.14875
494.6	0.567309	2.81702	2.42654	2.17118	1.84613	1.69675	1.55399	1.14779
494.8	0.56998	2.81878	2.42427	2.17199	1.84506	1.69743	1.55423	1.14542
495	0.569212	2.81834	2.42358	2.17213	1.8433	1.70068	1.55288	1.1437
495.2	0.569178	2.81922	2.42495	2.16957	1.84289	1.70177	1.55183	1.14251
495.4	0.569225	2.81611	2.42889	2.16658	1.84306	1.7017	1.55068	1.14258
495.6	0.568596	2.81549	2.43217	2.16595	1.84527	1.70346	1.55103	1.14335
495.8	0.565654	2.8168	2.43456	2.16582	1.84542	1.70537	1.55337	1.14547
496	0.563327	2.81872	2.43629	2.16531	1.84612	1.70217	1.55595	1.14691
496.2	0.562591	2.81907	2.43783	2.16813	1.84628	1.69865	1.55882	1.14858
496.4	0.562491	2.8228	2.43798	2.17119	1.84724	1.6975	1.56073	1.14953
496.6	0.562327	2.82475	2.43836	2.1721	1.8476	1.69833	1.56228	1.15081
496.8	0.563108	2.82464	2.43919	2.17326	1.84928	1.69793	1.56368	1.15129
497	0.562778	2.82383	2.43842	2.17241	1.85126	1.69747	1.56456	1.15128
497.2	0.562119	2.82557	2.43624	2.17054	1.85073	1.69744	1.56336	1.15114
497.4	0.559799	2.82417	2.43391	2.16994	1.85042	1.69762	1.56308	1.15269
497.6	0.557911	2.82238	2.43317	2.17075	1.85113	1.69635	1.5622	1.15236
497.8	0.554503	2.82016	2.43236	2.17161	1.85369	1.69457	1.56291	1.15142
498	0.551833	2.81988	2.4338	2.17351	1.85326	1.6939	1.56254	1.1517
498.2	0.553832	2.81971	2.43447	2.17412	1.85418	1.69489	1.56407	1.15267
498.4	0.558149	2.82063	2.43517	2.17103	1.85321	1.69628	1.56526	1.15205
498.6	0.561003	2.82348	2.43315	2.16969	1.85156	1.69751	1.56506	1.15304
498.8	0.564285	2.82645	2.43252	2.17071	1.8474	1.70001	1.56249	1.15516
499	0.567545	2.82821	2.43199	2.17086	1.84516	1.70178	1.56105	1.15464
499.2	0.563638	2.82756	2.43332	2.1689	1.84316	1.7027	1.55932	1.15325
499.4	0.559673	2.82514	2.43457	2.17187	1.8421	1.7006	1.55948	1.15259
499.6	0.556091	2.82061	2.43446	2.1737	1.84014	1.70169	1.56023	1.15131
499.8	0.556026	2.82004	2.43587	2.17372	1.83891	1.70359	1.5621	1.15062
500	0.556765	2.82111	2.43516	2.17591	1.84091	1.70565	1.56314	1.15344
500.2	0.557891	2.82355	2.4359	2.17944	1.84363	1.70759	1.56529	1.1575
500.4	0.558443	2.82831	2.43565	2.18017	1.84674	1.71002	1.56627	1.16124
500.6	0.55942	2.83072	2.43615	2.17887	1.8503	1.71154	1.56598	1.16408
500.8	0.55917	2.82913	2.43412	2.17658	1.85353	1.7122	1.56551	1.16583
501	0.558381	2.82802	2.43486	2.1743	1.85288	1.71507	1.56587	1.16604
501.2	0.561265	2.82705	2.43515	2.17304	1.85267	1.71467	1.56703	1.16607
501.4	0.562013	2.82573	2.43588	2.17193	1.85362	1.71677	1.56888	1.16494
501.6	0.561886	2.82686	2.43688	2.17059	1.85415	1.71455	1.57018	1.16543
501.8	0.562905	2.83088	2.4371	2.1709	1.85274	1.71211	1.57049	1.16787
502	0.567325	2.8336	2.43778	2.17163	1.85154	1.70918	1.57067	1.16782
502.2	0.568367	2.83543	2.43795	2.17375	1.85128	1.70997	1.57055	1.16656
502.4	0.569028	2.83582	2.43873	2.17682	1.85004	1.70654	1.56878	1.16661
502.6	0.570284	2.83758	2.43974	2.1796	1.84996	1.70645	1.56826	1.1648
502.8	0.567499	2.83602	2.44255	2.18307	1.85021	1.70759	1.56739	1.16169
503	0.561439	2.83422	2.44377	2.18654	1.85014	1.70963	1.56844	1.16257
503.2	0.555565	2.83169	2.44599	2.18804	1.84947	1.71132	1.56806	1.16357
503.4	0.5545	2.83084	2.44719	2.18797	1.85063	1.71531	1.57015	1.16275
503.6	0.555083	2.83143	2.44761	2.18928	1.85241	1.7186	1.572	1.16233
503.8	0.556204	2.83381	2.44701	2.18844	1.85467	1.71992	1.57491	1.16458
504	0.557933	2.83626	2.44576	2.18726	1.85598	1.72003	1.57671	1.16511
504.2	0.564913	2.83852	2.44314	2.18563	1.85791	1.72101	1.58082	1.166
504.4	0.566632	2.84076	2.44313	2.18236	1.85848	1.72272	1.5839	1.16908
504.6	0.565791	2.84152	2.44461	2.18076	1.85956	1.7241	1.58679	1.17347
504.8	0.563437	2.84254	2.44511	2.18058	1.86075	1.72607	1.5893	1.17376
505	0.564661	2.84312	2.44442	2.17972	1.86315	1.72695	1.59051	1.17355
505.2	0.560744	2.84409	2.44621	2.18351	1.86265	1.72579	1.58951	1.17352
505.4	0.557615	2.84419	2.44708	2.18897	1.86355	1.72581	1.58793	1.17386
505.6	0.55863	2.84364	2.44664	2.18906	1.86305	1.7267	1.58723	1.17348
505.8	0.563914	2.84405	2.44561	2.18939	1.8619	1.72606	1.58621	1.17405
506	0.563165	2.84516	2.44622	2.18907	1.86224	1.72775	1.5861	1.17471
506.2	0.560905	2.8458	2.4434	2.18335	1.86452	1.72984	1.58844	1.17562
506.4	0.564202	2.84657	2.44143	2.1783	1.86435	1.72961	1.59017	1.17526
506.6	0.566536	2.84553	2.43953	2.17721	1.86398	1.72974	1.59127	1.17379
506.8	0.568548	2.84281	2.43996	2.1754	1.86539	1.73313	1.591	1.17277
507	0.569027	2.84143	2.44058	2.17292	1.86583	1.73278	1.59046	1.17089
507.2	0.570584	2.84042	2.44279	2.17316	1.8639	1.73028	1.58753	1.17011
507.4	0.569591	2.83872	2.4448	2.17564	1.86213	1.72873	1.58561	1.16909
507.6	0.565416	2.84009	2.44599	2.1808	1.86115	1.72677	1.58486	1.1687
507.8	0.559908	2.84079	2.44814	2.1822	1.85948	1.72391	1.58647	1.16951
508	0.558695	2.84068	2.45092	2.18428	1.85572	1.72253	1.5877	1.17275
508.2	0.559711	2.84073	2.45135	2.18627	1.85265	1.72402	1.58891	1.17473
508.4	0.560054	2.84181	2.44977	2.18763	1.84895	1.72623	1.59077	1.1752
508.6	0.562488	2.84271	2.44897	2.18559	1.84665	1.72822	1.59217	1.17544
508.8	0.563818	2.84335	2.44591	2.18746	1.84579	1.72859	1.59384	1.17478
509	0.562902	2.84341	2.44352	2.18865	1.84836	1.72896	1.59549	1.17331
509.2	0.561918	2.84392	2.44474	2.18796	1.85103	1.72815	1.59788	1.17473
509.4	0.561978	2.84321	2.44625	2.18526	1.85496	1.72755	1.59922	1.17935
509.6	0.560884	2.84177	2.44863	2.18482	1.85713	1.72701	1.601	1.18441
509.8	0.55978	2.84311	2.4507	2.18574	1.8576	1.72626	1.60108	1.18657
510	0.561947	2.8428	2.45171	2.18831	1.85741	1.72398	1.60003	1.18769
510.2	0.562183	2.84116	2.45071	2.19298	1.85813	1.72131	1.60072	1.18634
510.4	0.562498	2.84066	2.45086	2.19859	1.85773	1.72037	1.60117	1.18399
510.6	0.562299	2.83929	2.45054	2.20216	1.85778	1.72304	1.60108	1.18207
510.8	0.562041	2.83806	2.4517	2.20106	1.8578	1.72732	1.60193	1.18213
511	0.561594	2.83929	2.45336	2.19753	1.85889	1.73	1.6039	1.18243
511.2	0.562218	2.84148	2.45318	2.19328	1.86222	1.73386	1.60492	1.18124
511.4	0.560423	2.84206	2.45344	2.18994	1.86691	1.73483	1.60684	1.17984
511.6	0.561162	2.84247	2.45427	2.18728	1.8701	1.73426	1.60808	1.17905
511.8	0.565375	2.8415	2.45542	2.18587	1.87335	1.73369	1.60855	1.17864
512	0.568216	2.83993	2.45496	2.18684	1.87373	1.73612	1.60987	1.1795
512.2	0.568964	2.83901	2.45463	2.18591	1.87241	1.73871	1.60997	1.18309
512.4	0.570858	2.83952	2.45323	2.18555	1.87114	1.74091	1.60878	1.18711
512.6	0.570812	2.84099	2.45199	2.18457	1.86924	1.74022	1.60869	1.18942
512.8	0.568581	2.84283	2.45199	2.18393	1.86764	1.74106	1.60941	1.19137
513	0.567535	2.84549	2.45166	2.18564	1.8686	1.74239	1.60925	1.1919
513.2	0.568784	2.84664	2.45209	2.18771	1.86991	1.74186	1.60844	1.19009
513.4	0.567788	2.84788	2.45178	2.18608	1.86932	1.74043	1.60929	1.1897
513.6	0.564716	2.84854	2.4502	2.18488	1.87096	1.74241	1.61059	1.18918
513.8	0.564658	2.84881	2.44753	2.18738	1.87337	1.74212	1.61135	1.18959
514	0.566645	2.84712	2.44582	2.18957	1.87353	1.74226	1.612	1.19147
514.2	0.567556	2.8487	2.4467	2.19345	1.87293	1.74401	1.61304	1.19458
514.4	0.570419	2.85045	2.44857	2.1961	1.8715	1.74715	1.61227	1.19474
514.6	0.574014	2.8514	2.45137	2.19641	1.86986	1.74586	1.61183	1.19426
514.8	0.573384	2.85132	2.45436	2.19414	1.87025	1.74549	1.61359	1.19472
515	0.569621	2.85264	2.45672	2.19226	1.87127	1.74516	1.61502	1.19306
515.2	0.566657	2.85364	2.45729	2.18822	1.87067	1.74394	1.61622	1.19084
515.4	0.565318	2.85337	2.45762	2.18854	1.8713	1.74439	1.6186	1.1891
515.6	0.564003	2.85595	2.45637	2.18893	1.87384	1.74514	1.62129	1.18909
515.8	0.563156	2.85704	2.45415	2.19091	1.87246	1.7466	1.62191	1.18928
516	0.559901	2.85766	2.4533	2.19256	1.87351	1.74836	1.62248	1.19287
516.2	0.559268	2.85639	2.45253	2.19757	1.8759	1.75109	1.62085	1.19762
516.4	0.558098	2.85597	2.45169	2.19911	1.87803	1.75295	1.61882	1.20088
516.6	0.560044	2.85363	2.4539	2.20051	1.87768	1.75491	1.61675	1.20094
516.8	0.558708	2.85339	2.45462	2.20058	1.87802	1.75599	1.61556	1.20108
517	0.559071	2.85297	2.45352	2.1978	1.87837	1.75431	1.61467	1.19967
517.2	0.558807	2.8547	2.45358	2.19441	1.87872	1.7538	1.61543	1.19592
517.4	0.55896	2.85645	2.45613	2.1925	1.87935	1.75301	1.61816	1.19401
517.6	0.558543	2.85674	2.4567	2.19222	1.8807	1.75216	1.62016	1.19538
517.8	0.561562	2.85777	2.45909	2.19084	1.8824	1.75297	1.62109	1.19524
518	0.566228	2.85865	2.46334	2.18992	1.8823	1.75659	1.62061	1.19348
518.2	0.568117	2.85801	2.46507	2.18923	1.88085	1.75706	1.62074	1.19382
518.4	0.566595	2.85923	2.46422	2.1903	1.88159	1.75665	1.61944	1.19402
518.6	0.565237	2.8613	2.46183	2.19242	1.88312	1.75819	1.61801	1.19377
518.8	0.566608	2.86148	2.4589	2.19515	1.88572	1.75971	1.6174	1.19402
519	0.567087	2.8624	2.45535	2.20054	1.8881	1.76014	1.61877	1.19704
519.2	0.567742	2.86143	2.45517	2.20273	1.8896	1.75913	1.62063	1.20075
519.4	0.569392	2.85595	2.45482	2.20331	1.88668	1.75719	1.62317	1.20559
519.6	0.56936	2.8527	2.45645	2.2035	1.88245	1.75495	1.62577	1.20922
519.8	0.566672	2.84897	2.4571	2.20245	1.87844	1.75178	1.62809	1.21078
520	0.563152	2.84613	2.45798	2.19844	1.87501	1.75023	1.63103	1.20817
520.2	0.563312	2.84522	2.45658	2.19483	1.87395	1.75138	1.63463	1.20651
520.4	0.563804	2.84927	2.45776	2.19375	1.87634	1.75325	1.63553	1.20519
520.6	0.564858	2.85131	2.45834	2.19167	1.87872	1.75772	1.63288	1.20592
520.8	0.567061	2.85388	2.46001	2.19243	1.8782	1.76104	1.6313	1.20569
521	0.56635	2.85339	2.4604	2.19308	1.87823	1.76178	1.63006	1.20902
521.2	0.563435	2.85203	2.45942	2.19489	1.87848	1.76192	1.62809	1.2106
521.4	0.562597	2.84836	2.45566	2.19486	1.87713	1.76225	1.62798	1.20966
521.6	0.561963	2.84625	2.45465	2.19548	1.87543	1.75901	1.63177	1.2071
521.8	0.560195	2.84728	2.45413	2.19337	1.87724	1.7568	1.63441	1.20802
522	0.564941	2.85155	2.45394	2.19327	1.87863	1.75806	1.63465	1.20801
522.2	0.56768	2.85567	2.45681	2.1919	1.8808	1.75812	1.63451	1.20826
522.4	0.567712	2.85813	2.46017	2.19185	1.88342	1.7584	1.63407	1.2104
522.6	0.567827	2.85877	2.46213	2.19178	1.88657	1.76073	1.63412	1.21119
522.8	0.570177	2.85886	2.46369	2.1925	1.8867	1.76353	1.63649	1.21036
523	0.568791	2.85824	2.46546	2.19157	1.8859	1.7634	1.6394	1.20996
523.2	0.568798	2.85804	2.4654	2.1935	1.88292	1.7647	1.64125	1.20891
523.4	0.571249	2.85749	2.46538	2.19652	1.87925	1.76561	1.64302	1.20773
523.6	0.573858	2.85644	2.46426	2.20064	1.87678	1.76499	1.64325	1.20865
523.8	0.572075	2.85381	2.46501	2.20355	1.87705	1.76263	1.64124	1.21141
524	0.570384	2.85152	2.46571	2.2065	1.8781	1.76109	1.6402	1.21426
524.2	0.569396	2.85135	2.46587	2.20939	1.88035	1.76033	1.64033	1.2169
524.4	0.567042	2.85429	2.46677	2.20941	1.88163	1.76251	1.63909	1.21723
524.6	0.565685	2.85659	2.46701	2.2053	1.88148	1.76475	1.63758	1.21614
524.8	0.567032	2.8591	2.46504	2.20251	1.87964	1.76408	1.63715	1.2148
525	0.569035	2.85957	2.46396	2.19948	1.87884	1.76466	1.63819	1.2133
525.2	0.570492	2.85591	2.46339	2.19589	1.87977	1.76595	1.63963	1.21102
525.4	0.572348	2.85246	2.46226	2.19474	1.88168	1.765	1.64206	1.21029
525.6	0.570259	2.85185	2.45975	2.19919	1.88252	1.7655	1.6454	1.21165
525.8	0.569011	2.85242	2.45882	2.20227	1.88528	1.77035	1.64721	1.21128
526	0.567178	2.85425	2.4598	2.20616	1.88508	1.77433	1.64876	1.20981
526.2	0.563866	2.8604	2.46269	2.20788	1.88211	1.77662	1.64926	1.20836
526.4	0.560344	2.86393	2.46397	2.20832	1.8819	1.77513	1.65011	1.20913
526.6	0.558534	2.86555	2.46612	2.20432	1.88492	1.77223	1.65038	1.20935
526.8	0.556748	2.86676	2.46825	2.20268	1.88558	1.76881	1.65233	1.21083
527	0.557009	2.8673	2.46734	2.20216	1.88765	1.76718	1.65276	1.21268
527.2	0.560349	2.86592	2.46581	2.20378	1.89019	1.76666	1.65364	1.21558
527.4	0.561706	2.86519	2.4653	2.20526	1.88964	1.77004	1.65497	1.21831
527.6	0.56425	2.86674	2.4668	2.20633	1.88662	1.77227	1.65641	1.22
527.8	0.565122	2.86563	2.46738	2.20857	1.88532	1.77462	1.65606	1.21894
528	0.563526	2.8643	2.46997	2.21025	1.88574	1.77463	1.65539	1.21764
528.2	0.557694	2.86228	2.47033	2.21027	1.88673	1.77304	1.65461	1.21643
528.4	0.557703	2.86152	2.4708	2.20775	1.88837	1.77162	1.65303	1.21484
528.6	0.557847	2.85924	2.46954	2.20691	1.89141	1.77189	1.65399	1.21374
528.8	0.556513	2.85913	2.46773	2.20499	1.89311	1.77177	1.65476	1.21488
529	0.558434	2.8579	2.46452	2.20358	1.89363	1.77238	1.65643	1.21721
529.2	0.562448	2.85806	2.46462	2.20067	1.89444	1.7752	1.65689	1.2178
529.4	0.562846	2.85822	2.46599	2.20152	1.89604	1.77811	1.65694	1.21648
529.6	0.562349	2.8617	2.46723	2.20308	1.89603	1.77855	1.65494	1.21633
529.8	0.563026	2.86504	2.46847	2.20472	1.89737	1.77841	1.65537	1.21685
530	0.564363	2.86818	2.4705	2.20578	1.89757	1.77812	1.65502	1.2182
530.2	0.566617	2.86842	2.47058	2.20932	1.8982	1.77656	1.65516	1.22099
530.4	0.567404	2.86892	2.46939	2.21009	1.8974	1.77467	1.65704	1.22402
530.6	0.567922	2.86734	2.46975	2.21063	1.89518	1.77658	1.65773	1.22504
530.8	0.571067	2.86619	2.46964	2.21016	1.8923	1.77748	1.658	1.22561
531	0.574128	2.86705	2.46937	2.20866	1.89127	1.77706	1.65868	1.22301
531.2	0.574752	2.87003	2.46891	2.20947	1.88923	1.77527	1.65982	1.2228
531.4	0.572179	2.87314	2.46812	2.20905	1.88986	1.77495	1.65979	1.22323
531.6	0.566923	2.87415	2.46857	2.20969	1.89313	1.7737	1.66085	1.22544
531.8	0.561825	2.87334	2.46939	2.20957	1.89503	1.77594	1.66106	1.22542
532	0.55609	2.87312	2.46829	2.21053	1.89643	1.77875	1.66182	1.22625
532.2	0.551226	2.87044	2.46752	2.2084	1.89929	1.78285	1.66447	1.22447
532.4	0.551157	2.86587	2.46795	2.20898	1.90095	1.78402	1.66561	1.22437
532.6	0.555669	2.86222	2.46609	2.21002	1.89964	1.78395	1.66667	1.22336
532.8	0.559879	2.86098	2.46618	2.21182	1.89835	1.78309	1.66778	1.22361
533	0.561862	2.8604	2.46849	2.21213	1.89706	1.78369	1.66674	1.2268
533.2	0.566269	2.86205	2.4721	2.21347	1.89613	1.78603	1.66495	1.23116
533.4	0.569003	2.86591	2.47413	2.21382	1.89471	1.78927	1.66582	1.23233
533.6	0.569869	2.87005	2.47653	2.21398	1.8959	1.79269	1.66573	1.23258
533.8	0.567992	2.87303	2.47738	2.21422	1.8988	1.79316	1.66508	1.23317
534	0.568747	2.87211	2.47662	2.21443	1.8986	1.79319	1.66626	1.23154
534.2	0.567162	2.87029	2.47595	2.21498	1.89499	1.79105	1.66809	1.22863
534.4	0.56442	2.86832	2.47521	2.21609	1.89469	1.79041	1.66907	1.22652
534.6	0.562185	2.86601	2.47388	2.21569	1.8964	1.79078	1.67024	1.22639
534.8	0.562754	2.8659	2.47176	2.21492	1.90003	1.79443	1.67165	1.22754
535	0.559702	2.86929	2.47291	2.21487	1.90267	1.79662	1.67406	1.2297
535.2	0.558119	2.87318	2.47295	2.2133	1.90685	1.79781	1.67549	1.23227
535.4	0.560737	2.87417	2.47486	2.21352	1.90833	1.79583	1.67491	1.23543
535.6	0.563537	2.87372	2.47729	2.21174	1.90602	1.79296	1.67327	1.23796
535.8	0.566345	2.87268	2.48009	2.2116	1.90121	1.78968	1.67248	1.23918
536	0.570446	2.8715	2.47909	2.21118	1.89964	1.78769	1.67105	1.24018
536.2	0.572536	2.86942	2.47707	2.2116	1.8988	1.78574	1.67098	1.24091
536.4	0.571316	2.86966	2.47673	2.21123	1.89963	1.78609	1.67225	1.24201
536.6	0.568642	2.87197	2.47681	2.21343	1.90199	1.78799	1.67415	1.24226
536.8	0.566618	2.87267	2.47666	2.2139	1.90519	1.78971	1.67572	1.24301
537	0.565828	2.87256	2.47712	2.21468	1.9065	1.79225	1.67779	1.24167
537.2	0.567455	2.87526	2.47942	2.21714	1.90722	1.79385	1.67871	1.2414
537.4	0.567896	2.87809	2.47935	2.21866	1.90393	1.79571	1.67954	1.24073
537.6	0.57017	2.87893	2.47901	2.21996	1.90182	1.79603	1.68078	1.241
537.8	0.571545	2.8783	2.47793	2.22042	1.89871	1.7969	1.68194	1.24088
538	0.569739	2.87784	2.47694	2.22121	1.89952	1.79579	1.68318	1.2429
538.2	0.56764	2.87644	2.4739	2.22159	1.90022	1.79701	1.68186	1.24307
538.4	0.568818	2.87572	2.47158	2.21945	1.90225	1.79776	1.68151	1.24208
538.6	0.570088	2.87619	2.47162	2.21593	1.90114	1.79705	1.68111	1.24091
538.8	0.568288	2.87822	2.47264	2.21499	1.90029	1.79344	1.68056	1.24198
539	0.567334	2.87908	2.47444	2.21226	1.89845	1.79337	1.67934	1.2457
539.2	0.565676	2.87809	2.47671	2.21015	1.8984	1.794	1.68024	1.2477
539.4	0.564625	2.87541	2.4771	2.2123	1.89859	1.79452	1.67981	1.24848
539.6	0.561106	2.8734	2.47655	2.21579	1.89966	1.7972	1.68022	1.24733
539.8	0.558797	2.87252	2.47658	2.21699	1.90041	1.80008	1.68127	1.24669
540	0.558207	2.87255	2.47637	2.21958	1.901	1.79992	1.68418	1.24264
540.2	0.559042	2.87333	2.47711	2.21908	1.90107	1.79758	1.6856	1.24236
540.4	0.560746	2.87462	2.47756	2.21714	1.90251	1.79623	1.68893	1.24298
540.6	0.565033	2.87592	2.47733	2.21562	1.90581	1.79593	1.69103	1.24644
540.8	0.569264	2.87671	2.47794	2.2145	1.90849	1.7972	1.69221	1.24915
541	0.569874	2.87886	2.47914	2.21227	1.9093	1.7993	1.69142	1.25176
541.2	0.570573	2.87899	2.47849	2.21056	1.90741	1.80152	1.69168	1.25255
541.4	0.567761	2.87959	2.48089	2.20979	1.90514	1.80236	1.68926	1.25273
541.6	0.562912	2.87997	2.48271	2.21113	1.90237	1.80185	1.68855	1.25235
541.8	0.558413	2.87893	2.48323	2.21333	1.90189	1.8012	1.68827	1.25053
542	0.559393	2.87707	2.4813	2.21706	1.90332	1.80006	1.68907	1.24828
542.2	0.557575	2.87798	2.48154	2.22055	1.90552	1.80072	1.69171	1.24679
542.4	0.558925	2.87847	2.48241	2.22318	1.90698	1.80317	1.69585	1.2477
542.6	0.560034	2.87742	2.4828	2.22437	1.90897	1.80463	1.69982	1.24858
542.8	0.561905	2.87788	2.48201	2.22298	1.90847	1.8064	1.7026	1.24985
543	0.56282	2.87797	2.48526	2.22325	1.90693	1.80959	1.70297	1.24993
543.2	0.562646	2.87759	2.48791	2.22236	1.90652	1.81177	1.7029	1.24869
543.4	0.56317	2.87709	2.48719	2.22194	1.90555	1.81123	1.7016	1.2462
543.6	0.564523	2.87728	2.48623	2.2223	1.90417	1.81059	1.70053	1.24471
543.8	0.564573	2.87626	2.48699	2.22528	1.90273	1.8088	1.69971	1.24459
544	0.5615	2.87529	2.48704	2.22446	1.90313	1.80669	1.69939	1.24606
544.2	0.560162	2.87687	2.48639	2.22464	1.90325	1.80403	1.69982	1.24864
544.4	0.558301	2.87992	2.48628	2.2248	1.90636	1.80353	1.70163	1.25287
544.6	0.559651	2.88155	2.48667	2.223	1.90948	1.80523	1.70218	1.25631
544.8	0.560553	2.88317	2.4876	2.2224	1.91307	1.808	1.70222	1.25632
545	0.558863	2.88464	2.48947	2.22405	1.91314	1.80853	1.70364	1.25649
545.2	0.559282	2.88551	2.4901	2.2271	1.912	1.80885	1.70353	1.2578
545.4	0.558981	2.88585	2.49114	2.22991	1.90832	1.80938	1.7027	1.25802
545.6	0.556667	2.88929	2.49077	2.23192	1.90543	1.80904	1.70224	1.25642
545.8	0.557389	2.89163	2.4889	2.23093	1.90501	1.80634	1.70317	1.2571
546	0.561764	2.89305	2.48474	2.22985	1.90662	1.80521	1.70262	1.25702
546.2	0.563142	2.891	2.48369	2.22767	1.9094	1.80688	1.70094	1.25655
546.4	0.562682	2.88971	2.48383	2.22522	1.91331	1.81041	1.70138	1.25545
546.6	0.564389	2.88579	2.48492	2.22551	1.91524	1.81337	1.70179	1.25616
546.8	0.565341	2.88411	2.48734	2.22639	1.91507	1.81767	1.70182	1.25581
547	0.564684	2.88451	2.48891	2.22792	1.91489	1.82092	1.70345	1.25574
547.2	0.565339	2.88763	2.48822	2.23006	1.91423	1.82416	1.70623	1.25523
547.4	0.568467	2.89021	2.4855	2.23115	1.91467	1.82288	1.70775	1.25559
547.6	0.572016	2.89186	2.48328	2.23003	1.9165	1.82085	1.70979	1.25619
547.8	0.571458	2.89214	2.48098	2.23133	1.9186	1.81876	1.71085	1.25634
548	0.571683	2.89147	2.47978	2.23111	1.91854	1.81642	1.71135	1.25605
548.2	0.571965	2.89146	2.47963	2.23116	1.92005	1.81336	1.7119	1.25527
548.4	0.571636	2.89073	2.48144	2.2322	1.91962	1.81248	1.71168	1.25446
548.6	0.568067	2.89146	2.48314	2.2325	1.91958	1.81139	1.71109	1.25353
548.8	0.566693	2.8916	2.48461	2.22989	1.91892	1.81283	1.71006	1.255
549	0.564792	2.89016	2.48605	2.228	1.91908	1.81533	1.7092	1.25804
549.2	0.564139	2.88805	2.48648	2.22776	1.91767	1.8173	1.70912	1.26119
549.4	0.562165	2.88703	2.4866	2.22732	1.91827	1.81875	1.7104	1.26338
549.6	0.557628	2.88769	2.48795	2.22731	1.91816	1.82224	1.71056	1.26352
549.8	0.55435	2.88981	2.48949	2.22924	1.9168	1.82429	1.71341	1.26236
550	0.553943	2.89373	2.48889	2.23141	1.91621	1.82393	1.71459	1.26261
550.2	0.556465	2.89516	2.49017	2.23082	1.91555	1.82291	1.71369	1.26234
550.4	0.558952	2.89679	2.48902	2.22787	1.91338	1.82254	1.7118	1.26344
550.6	0.562965	2.89739	2.4878	2.22571	1.91385	1.82193	1.71081	1.26469
550.8	0.56544	2.89688	2.48571	2.2254	1.91753	1.82084	1.71057	1.26685
551	0.567944	2.89555	2.4868	2.22414	1.92247	1.82264	1.71249	1.2684
551.2	0.565019	2.8964	2.4851	2.22443	1.92934	1.82614	1.71482	1.26914
551.4	0.56485	2.89352	2.48588	2.22773	1.93418	1.82791	1.71614	1.26823
551.6	0.564479	2.89141	2.48649	2.23093	1.93398	1.82826	1.7177	1.26878
551.8	0.563768	2.89141	2.48747	2.23045	1.93056	1.82852	1.7182	1.26802
552	0.562434	2.89159	2.48789	2.23034	1.92649	1.828	1.71728	1.26692
552.2	0.563183	2.89019	2.49183	2.23029	1.9213	1.8264	1.71591	1.2675
552.4	0.562566	2.89035	2.49361	2.22908	1.91773	1.82609	1.71668	1.26732
552.6	0.563683	2.88911	2.49198	2.2277	1.9168	1.82572	1.71775	1.26735
552.8	0.566568	2.88618	2.4903	2.22673	1.91877	1.82456	1.71644	1.26795
553	0.570941	2.88473	2.48771	2.2262	1.92198	1.82372	1.71526	1.26621
553.2	0.57248	2.88515	2.4854	2.22605	1.92672	1.82348	1.71729	1.26501
553.4	0.570775	2.88586	2.48528	2.22927	1.93	1.82356	1.71883	1.26677
553.6	0.569325	2.88945	2.48782	2.2312	1.93285	1.82424	1.71954	1.26875
553.8	0.567262	2.89327	2.49052	2.23304	1.9343	1.82741	1.72156	1.27149
554	0.562955	2.89352	2.49242	2.23366	1.93216	1.82965	1.72353	1.27375
554.2	0.561404	2.89297	2.49263	2.23366	1.92853	1.83074	1.72423	1.27556
554.4	0.562917	2.89265	2.49314	2.2315	1.9253	1.83031	1.72691	1.27684
554.6	0.562959	2.89256	2.49298	2.23143	1.92017	1.8315	1.72973	1.27847
554.8	0.564483	2.89351	2.49335	2.23197	1.91809	1.83273	1.73196	1.27831
555	0.566665	2.89709	2.49395	2.23313	1.92007	1.83345	1.73243	1.28019
555.2	0.568235	2.89944	2.49356	2.23393	1.92174	1.83459	1.73198	1.28108
555.4	0.569462	2.90104	2.49281	2.23356	1.92239	1.83521	1.73037	1.28211
555.6	0.570961	2.90053	2.49266	2.23459	1.92503	1.83392	1.72966	1.28249
555.8	0.570299	2.89929	2.49015	2.23623	1.92616	1.83088	1.72886	1.28122
556	0.567536	2.89802	2.4914	2.23871	1.927	1.82912	1.72962	1.27974
556.2	0.564666	2.89734	2.49355	2.24151	1.92821	1.82856	1.73104	1.2795
556.4	0.563095	2.89737	2.4943	2.2434	1.93193	1.83116	1.73217	1.27859
556.6	0.560021	2.89762	2.49359	2.24113	1.93477	1.83456	1.73109	1.27689
556.8	0.555593	2.89772	2.49409	2.2374	1.93565	1.83651	1.73038	1.27585
557	0.554819	2.8984	2.49126	2.23466	1.93628	1.83704	1.73005	1.27534
557.2	0.556604	2.89924	2.4898	2.23335	1.935	1.83804	1.7305	1.27537
557.4	0.559592	2.90053	2.48842	2.23416	1.93077	1.83797	1.73105	1.27734
557.6	0.563262	2.90213	2.48841	2.23537	1.9282	1.83804	1.73382	1.27836
557.8	0.567368	2.90291	2.48832	2.23974	1.92941	1.83956	1.73637	1.27962
558	0.568593	2.90209	2.49001	2.24412	1.92952	1.84104	1.73879	1.27953
558.2	0.566421	2.90195	2.49079	2.24563	1.93109	1.84011	1.73794	1.28083
558.4	0.562232	2.90446	2.492	2.24404	1.93521	1.83965	1.73741	1.28004
558.6	0.560145	2.9057	2.49206	2.24359	1.93852	1.83994	1.73788	1.28127
558.8	0.561399	2.90672	2.49412	2.24134	1.93809	1.84121	1.73854	1.28334
559	0.564223	2.90824	2.49474	2.2387	1.93596	1.84411	1.73762	1.286
559.2	0.567013	2.90762	2.49443	2.2379	1.93338	1.84778	1.73987	1.28571
559.4	0.567713	2.90359	2.49483	2.23851	1.93081	1.84847	1.74105	1.28525
559.6	0.565938	2.9014	2.4965	2.23899	1.92981	1.84865	1.74062	1.28447
559.8	0.565131	2.90039	2.49703	2.23917	1.93013	1.84828	1.74084	1.28449
560	0.566209	2.89987	2.49856	2.23925	1.93094	1.84756	1.74267	1.28406
560.2	0.564545	2.89994	2.49967	2.23913	1.93293	1.84568	1.74281	1.28486
560.4	0.559415	2.8992	2.50037	2.23915	1.93406	1.84429	1.74275	1.28641
560.6	0.556192	2.89788	2.50194	2.24018	1.93353	1.84144	1.74328	1.2867
560.8	0.551737	2.89763	2.50264	2.24093	1.93334	1.83863	1.7441	1.28619
561	0.546095	2.8967	2.50343	2.23942	1.93554	1.83725	1.74453	1.28717
561.2	0.546331	2.89591	2.50489	2.23718	1.93519	1.83674	1.74552	1.28739
561.4	0.550944	2.89789	2.50501	2.23665	1.93639	1.83817	1.74655	1.2875
561.6	0.55482	2.89895	2.50359	2.23473	1.93648	1.84048	1.74809	1.28745
561.8	0.558335	2.89975	2.5032	2.23219	1.93471	1.84248	1.7483	1.28772
562	0.56107	2.90072	2.50316	2.23208	1.93136	1.84443	1.74988	1.28625
562.2	0.561171	2.90201	2.50261	2.23312	1.9304	1.84667	1.75174	1.28541
562.4	0.561063	2.90329	2.50138	2.23471	1.92969	1.84925	1.75353	1.28423
562.6	0.560927	2.90499	2.50066	2.23778	1.93094	1.85024	1.75355	1.28451
562.8	0.559339	2.90665	2.4999	2.23842	1.93353	1.85021	1.75473	1.28656
563	0.558185	2.90773	2.49878	2.23718	1.93626	1.84769	1.75487	1.28835
563.2	0.555803	2.90784	2.4984	2.23672	1.93915	1.84615	1.75391	1.29031
563.4	0.554913	2.90695	2.50002	2.23628	1.94055	1.84499	1.75177	1.29205
563.6	0.556419	2.90449	2.50077	2.23483	1.93857	1.84711	1.75114	1.29364
563.8	0.558087	2.90132	2.50077	2.2363	1.93749	1.84927	1.75091	1.29393
564	0.558488	2.8976	2.49971	2.2378	1.93561	1.85195	1.75016	1.29365
564.2	0.5602	2.89687	2.49831	2.2382	1.93573	1.8531	1.75033	1.29383
564.4	0.562857	2.895	2.49717	2.23908	1.93548	1.8515	1.75197	1.29453
564.6	0.561662	2.8953	2.49853	2.24113	1.93694	1.85028	1.75313	1.29441
564.8	0.561167	2.89538	2.50168	2.24118	1.9383	1.85164	1.75447	1.29507
565	0.560786	2.89642	2.50508	2.24033	1.94256	1.85248	1.75556	1.29896
565.2	0.559872	2.89777	2.50729	2.23902	1.9454	1.85379	1.75596	1.30122
565.4	0.556642	2.90046	2.50793	2.23644	1.94708	1.8574	1.75702	1.30204
565.6	0.555645	2.90335	2.50842	2.23453	1.94676	1.85873	1.75862	1.3017
565.8	0.557148	2.90622	2.50879	2.23617	1.94457	1.85842	1.75778	1.29991
566	0.559624	2.91013	2.50913	2.23832	1.94104	1.85843	1.75956	1.29647
566.2	0.559943	2.91156	2.50934	2.2401	1.93574	1.85808	1.76157	1.29518
566.4	0.55832	2.91162	2.50958	2.24229	1.93451	1.8579	1.76338	1.29735
566.6	0.556022	2.90865	2.50795	2.24497	1.93583	1.85791	1.76572	1.30019
566.8	0.551941	2.90716	2.50712	2.24651	1.93733	1.85788	1.76744	1.30339
567	0.547784	2.90492	2.50693	2.24684	1.93624	1.85729	1.7661	1.30468
567.2	0.548706	2.90426	2.50673	2.24708	1.93685	1.85839	1.76346	1.30305
567.4	0.552125	2.90393	2.50775	2.24618	1.93568	1.85838	1.76203	1.30038
567.6	0.557408	2.90534	2.51002	2.24412	1.93727	1.85842	1.76012	1.30031
567.8	0.561174	2.90701	2.50918	2.24185	1.9417	1.8588	1.76079	1.29955
568	0.564975	2.90714	2.50711	2.24089	1.94562	1.86104	1.76311	1.30127
568.2	0.567926	2.90537	2.50704	2.24161	1.94623	1.86221	1.76733	1.30455
568.4	0.568904	2.90336	2.50771	2.24305	1.94541	1.86536	1.76916	1.30543
568.6	0.569807	2.90328	2.50865	2.24225	1.94219	1.86798	1.77051	1.30258
568.8	0.57134	2.90199	2.51038	2.24201	1.93838	1.86925	1.77148	1.30169
569	0.574146	2.90235	2.51121	2.24387	1.93813	1.8686	1.77194	1.30031
569.2	0.573659	2.90476	2.51162	2.24511	1.93965	1.86859	1.77192	1.29957
569.4	0.576143	2.90866	2.51177	2.24354	1.941	1.86569	1.77135	1.29973
569.6	0.576777	2.911	2.51175	2.24344	1.94155	1.86217	1.77188	1.30132
569.8	0.574152	2.91295	2.51128	2.24324	1.94057	1.86091	1.77161	1.30188
570	0.569806	2.91454	2.51168	2.24341	1.93728	1.86224	1.77187	1.30244
570.2	0.567507	2.91494	2.51024	2.24317	1.93372	1.86378	1.77314	1.30276
570.4	0.560536	2.91329	2.50871	2.24533	1.93251	1.86519	1.77601	1.30276
570.6	0.553919	2.91194	2.50638	2.24833	1.93497	1.86867	1.77655	1.3037
570.8	0.55423	2.91092	2.50391	2.25087	1.93787	1.86917	1.7785	1.30269
571	0.556384	2.90962	2.5021	2.25032	1.94161	1.86724	1.78011	1.30325
571.2	0.558267	2.90965	2.50141	2.24928	1.94535	1.86342	1.78016	1.30211
571.4	0.562696	2.90946	2.49947	2.24889	1.9481	1.86164	1.77943	1.30144
571.6	0.56703	2.90952	2.49824	2.2468	1.94745	1.85958	1.77878	1.30106
571.8	0.568116	2.91017	2.4984	2.24664	1.94575	1.8598	1.7768	1.30341
572	0.565187	2.91081	2.49842	2.24631	1.94534	1.86027	1.77608	1.30461
572.2	0.561546	2.91256	2.49921	2.24559	1.94564	1.86309	1.77607	1.30816
572.4	0.55767	2.9152	2.50089	2.24451	1.94715	1.86651	1.77576	1.31093
572.6	0.557209	2.91579	2.50328	2.24529	1.94708	1.86903	1.77612	1.31339
572.8	0.556004	2.91478	2.50585	2.24374	1.94842	1.871	1.77761	1.31511
573	0.55716	2.91549	2.50865	2.24208	1.94893	1.87476	1.77708	1.31687
573.2	0.55695	2.91436	2.51037	2.24214	1.95013	1.87543	1.7766	1.31676
573.4	0.559179	2.91227	2.51173	2.24131	1.94748	1.87312	1.77652	1.31528
573.6	0.55991	2.91248	2.51203	2.2415	1.94582	1.8705	1.77693	1.31418
573.8	0.56319	2.91428	2.51142	2.24408	1.9433	1.87003	1.77677	1.31367
574	0.565292	2.91597	2.51056	2.24809	1.93979	1.86935	1.77764	1.31256
574.2	0.567331	2.91754	2.5107	2.25051	1.93587	1.8701	1.77892	1.30998
574.4	0.567447	2.9191	2.50951	2.25224	1.93565	1.87194	1.78061	1.31035
574.6	0.565018	2.91981	2.50788	2.24961	1.93778	1.87418	1.78208	1.31081
574.8	0.561415	2.91856	2.50447	2.24739	1.93945	1.874	1.7836	1.30946
575	0.559389	2.91651	2.5018	2.24541	1.94291	1.87427	1.78425	1.30858
575.2	0.560654	2.91506	2.50186	2.24559	1.94661	1.87334	1.78351	1.30976
575.4	0.562896	2.91656	2.50357	2.24411	1.94972	1.87436	1.78141	1.3114
575.6	0.564085	2.91827	2.50368	2.24638	1.95009	1.87573	1.7804	1.31222
575.8	0.562609	2.92114	2.50538	2.2477	1.94936	1.87798	1.78031	1.31392
576	0.560344	2.92476	2.50775	2.24944	1.94896	1.87912	1.78019	1.31652
576.2	0.55796	2.92623	2.50785	2.24894	1.94816	1.88131	1.78077	1.3179
576.4	0.555418	2.92411	2.50786	2.25038	1.94645	1.88099	1.78408	1.31787
576.6	0.553912	2.92066	2.50864	2.2519	1.9462	1.88116	1.78559	1.31829
576.8	0.555858	2.91796	2.50986	2.25219	1.94658	1.88126	1.78436	1.31978
577	0.555418	2.91497	2.51159	2.25261	1.94669	1.8817	1.78303	1.31844
577.2	0.553682	2.91394	2.51298	2.25094	1.94839	1.88182	1.78411	1.31904
577.4	0.549367	2.91536	2.51309	2.24842	1.9495	1.88323	1.78437	1.32092
577.6	0.547925	2.91767	2.51518	2.24658	1.95114	1.88354	1.78628	1.3229
577.8	0.548055	2.91904	2.51675	2.2472	1.95436	1.88457	1.79012	1.32475
578	0.552372	2.91976	2.51632	2.24736	1.95597	1.88501	1.79486	1.32785
578.2	0.555499	2.92192	2.51592	2.24916	1.95303	1.88405	1.79622	1.33003
578.4	0.5602	2.92192	2.51674	2.25338	1.95233	1.88291	1.79704	1.33077
578.6	0.561524	2.921	2.51637	2.25545	1.95322	1.88034	1.79633	1.32941
578.8	0.561611	2.91914	2.51657	2.25454	1.95237	1.87729	1.79679	1.32728
579	0.562464	2.91694	2.51655	2.25461	1.95228	1.87602	1.79877	1.32608
579.2	0.563197	2.91472	2.51477	2.25712	1.95443	1.8768	1.80086	1.32521
579.4	0.562756	2.91411	2.51244	2.25716	1.95497	1.87829	1.8015	1.32392
579.6	0.564854	2.91429	2.51116	2.25593	1.95342	1.8815	1.80266	1.32461
579.8	0.563832	2.91468	2.51061	2.25647	1.9522	1.88577	1.80292	1.32536
580	0.560593	2.91568	2.51105	2.25416	1.95249	1.88854	1.80135	1.32517
580.2	0.560538	2.91533	2.51186	2.24979	1.95182	1.88869	1.80098	1.32512
580.4	0.56236	2.91678	2.51432	2.24483	1.9532	1.88824	1.80272	1.32601
580.6	0.562507	2.91881	2.51573	2.24426	1.95352	1.88663	1.803	1.32459
580.8	0.561528	2.92095	2.51694	2.24369	1.95377	1.88309	1.80186	1.32375
581	0.558859	2.92148	2.51782	2.24588	1.95308	1.88254	1.80111	1.3249
581.2	0.553958	2.92243	2.52027	2.24818	1.95559	1.88459	1.80146	1.32631
581.4	0.548882	2.92236	2.52101	2.25525	1.95573	1.886	1.80003	1.32584
581.6	0.545221	2.92303	2.52164	2.25947	1.95656	1.88589	1.79841	1.3276
581.8	0.546242	2.9239	2.52021	2.26145	1.95797	1.88511	1.79719	1.33029
582	0.548686	2.92572	2.52056	2.26064	1.96103	1.88278	1.79854	1.33153
582.2	0.552036	2.92617	2.5175	2.26044	1.96026	1.87999	1.79918	1.33059
582.4	0.556964	2.92634	2.51483	2.26075	1.95892	1.87715	1.80102	1.33167
582.6	0.561784	2.92598	2.51293	2.26015	1.95572	1.87672	1.8037	1.33341
582.8	0.564894	2.92512	2.5141	2.25896	1.95466	1.87913	1.80717	1.33323
583	0.565377	2.92471	2.51261	2.25987	1.95224	1.88075	1.8079	1.33361
583.2	0.563516	2.926	2.51447	2.26127	1.95215	1.88399	1.80803	1.33404
583.4	0.561629	2.92633	2.51681	2.26048	1.95346	1.88724	1.80891	1.33275
583.6	0.558604	2.92634	2.51967	2.26276	1.95755	1.89069	1.80982	1.33107
583.8	0.555825	2.92782	2.51994	2.26429	1.95838	1.89334	1.80956	1.33118
584	0.556236	2.93039	2.52054	2.26471	1.9585	1.8965	1.80947	1.32984
584.2	0.56008	2.93019	2.52041	2.26505	1.95769	1.89618	1.8104	1.32902
584.4	0.561634	2.92964	2.52132	2.26452	1.95935	1.89731	1.8109	1.3298
584.6	0.562421	2.92641	2.5211	2.26008	1.96002	1.8978	1.81077	1.3302
584.8	0.561315	2.92384	2.52184	2.25745	1.96256	1.896	1.81251	1.32803
585	0.560348	2.92134	2.5229	2.25818	1.96437	1.89457	1.8135	1.32592
585.2	0.559007	2.91901	2.5249	2.25827	1.96529	1.89558	1.81431	1.32545
585.4	0.557567	2.91854	2.52608	2.25758	1.96165	1.89526	1.81474	1.32707
585.6	0.557159	2.92162	2.52664	2.2594	1.95772	1.8961	1.81756	1.32747
585.8	0.558131	2.92596	2.52545	2.26253	1.955	1.89858	1.81818	1.32858
586	0.559832	2.92957	2.52409	2.26298	1.95351	1.90059	1.81896	1.33264
586.2	0.558333	2.93467	2.52241	2.26316	1.95396	1.90189	1.81926	1.33654
586.4	0.556068	2.93701	2.5209	2.26324	1.95624	1.9028	1.82101	1.33775
586.6	0.553221	2.93764	2.52133	2.26539	1.959	1.90035	1.82094	1.33891
586.8	0.550382	2.93467	2.52284	2.26657	1.96154	1.89783	1.82101	1.33997
587	0.546973	2.93209	2.52389	2.26608	1.96294	1.89596	1.82146	1.33931
587.2	0.549349	2.92948	2.52519	2.26529	1.96182	1.8951	1.8217	1.3384
587.4	0.554138	2.92963	2.52472	2.26537	1.96114	1.89406	1.82123	1.33928
587.6	0.559568	2.92952	2.52358	2.26406	1.96236	1.89655	1.8215	1.34037
587.8	0.563941	2.93027	2.52118	2.26189	1.96245	1.8991	1.823	1.34124
588	0.567014	2.93047	2.51927	2.26224	1.96191	1.89982	1.82452	1.34277
588.2	0.566023	2.93237	2.5185	2.26303	1.96145	1.90029	1.82614	1.34322
588.4	0.563154	2.93273	2.52077	2.26539	1.96121	1.90045	1.82674	1.34224
588.6	0.559666	2.9341	2.52317	2.26544	1.96169	1.89943	1.82643	1.34289
588.8	0.556777	2.93455	2.52593	2.26748	1.96307	1.89685	1.82461	1.34438
589	0.553979	2.93579	2.53053	2.27022	1.96413	1.89558	1.82295	1.34554
589.2	0.553046	2.93526	2.53238	2.27333	1.96625	1.89521	1.82232	1.34752
589.4	0.55538	2.9352	2.53213	2.27229	1.96793	1.89646	1.82291	1.34907
589.6	0.55942	2.93427	2.531	2.26981	1.96718	1.89811	1.8237	1.3494
589.8	0.561637	2.93349	2.52996	2.26793	1.96427	1.90189	1.82577	1.34835
590	0.561354	2.93344	2.52648	2.26471	1.96286	1.90458	1.82807	1.34632
590.2	0.559045	2.93276	2.52394	2.2616	1.96345	1.90551	1.82912	1.34521
590.4	0.553905	2.93217	2.52078	2.26085	1.96103	1.90765	1.82923	1.34657
590.6	0.54743	2.93437	2.51733	2.26154	1.95829	1.90942	1.82974	1.34799
590.8	0.544335	2.93759	2.51566	2.26106	1.95755	1.90996	1.82964	1.34927
591	0.543157	2.9391	2.51605	2.26302	1.95707	1.90861	1.82921	1.35004
591.2	0.542563	2.94117	2.51667	2.26315	1.95711	1.90775	1.82878	1.34993
591.4	0.543363	2.94245	2.51845	2.26248	1.96066	1.9061	1.82949	1.34847
591.6	0.547969	2.94237	2.52169	2.26156	1.96448	1.90525	1.82982	1.34813
591.8	0.54918	2.94152	2.52471	2.26043	1.96614	1.9045	1.83124	1.34837
592	0.551056	2.9398	2.52625	2.25937	1.96746	1.90599	1.83248	1.3484
592.2	0.552323	2.93932	2.52833	2.26024	1.96806	1.90749	1.8343	1.34797
592.4	0.552596	2.93976	2.52831	2.26217	1.96844	1.9082	1.83405	1.34712
592.6	0.547915	2.93924	2.52766	2.264	1.96904	1.90846	1.83408	1.34603
592.8	0.548621	2.9394	2.52776	2.26534	1.96955	1.9103	1.83397	1.34798
593	0.549655	2.94026	2.52811	2.26715	1.97204	1.91302	1.83526	1.349
593.2	0.552237	2.9395	2.52806	2.26878	1.97286	1.91558	1.83728	1.35146
593.4	0.556205	2.93899	2.52912	2.26965	1.9726	1.91783	1.84035	1.35435
593.6	0.560639	2.94055	2.52827	2.27174	1.97074	1.92034	1.84182	1.35661
593.8	0.559449	2.94234	2.52752	2.27286	1.96987	1.92055	1.84253	1.35635
594	0.557675	2.9428	2.52762	2.2709	1.96707	1.91983	1.84383	1.35778
594.2	0.557322	2.9432	2.52797	2.27066	1.96636	1.91817	1.84402	1.35776
594.4	0.555689	2.94352	2.52845	2.27033	1.96575	1.91706	1.84316	1.35649
594.6	0.555456	2.93971	2.53198	2.27177	1.96568	1.91624	1.84317	1.35501
594.8	0.557634	2.93593	2.53356	2.27397	1.96359	1.91624	1.84445	1.35495
595	0.559146	2.93421	2.53331	2.27469	1.96207	1.91392	1.8437	1.3565
595.2	0.558024	2.93428	2.53214	2.27157	1.96149	1.91288	1.84153	1.35977
595.4	0.557662	2.93522	2.5307	2.27	1.96348	1.91247	1.83987	1.36266
595.6	0.56038	2.93864	2.52725	2.26933	1.96622	1.9132	1.83953	1.36468
595.8	0.560891	2.94034	2.52494	2.27044	1.97073	1.91264	1.83917	1.36426
596	0.562345	2.94116	2.52516	2.27202	1.97551	1.91475	1.83938	1.36374
596.2	0.562367	2.93999	2.52529	2.27413	1.97681	1.91711	1.8407	1.36102
596.4	0.559257	2.93813	2.52555	2.27714	1.97564	1.91757	1.84137	1.35872
596.6	0.553038	2.93676	2.52783	2.27767	1.97404	1.91412	1.84105	1.35771
596.8	0.550839	2.93718	2.52931	2.27571	1.97169	1.91351	1.83982	1.35858
597	0.551648	2.93837	2.52869	2.27408	1.96892	1.91223	1.83893	1.35745
597.2	0.553682	2.9413	2.52831	2.27381	1.96921	1.9133	1.83905	1.35641
597.4	0.558456	2.94403	2.53171	2.27269	1.97182	1.91561	1.84016	1.35587
597.6	0.560779	2.94602	2.53337	2.27248	1.97651	1.92104	1.84158	1.35545
597.8	0.558824	2.94622	2.53527	2.27458	1.97807	1.92364	1.84328	1.3541
598	0.554929	2.94735	2.53852	2.27545	1.97806	1.92569	1.84462	1.35371
598.2	0.554056	2.94712	2.54126	2.27695	1.97617	1.92536	1.84605	1.35341
598.4	0.55463	2.94739	2.54047	2.27757	1.9743	1.92345	1.84635	1.35455
598.6	0.556746	2.94654	2.53916	2.27929	1.96995	1.92012	1.84551	1.35669
598.8	0.560874	2.94566	2.5394	2.28003	1.9707	1.91716	1.844	1.35869
599	0.56204	2.94214	2.53932	2.28267	1.97395	1.91731	1.84306	1.35961
599.2	0.559288	2.94097	2.53808	2.28511	1.97791	1.91778	1.84228	1.36162
599.4	0.554646	2.94148	2.53574	2.2861	1.9787	1.91862	1.84332	1.36273
599.6	0.550931	2.94205	2.53508	2.28365	1.9802	1.91939	1.84595	1.36399
599.8	0.548605	2.94304	2.53223	2.27935	1.98322	1.92206	1.84939	1.36383
600	0.550006	2.94449	2.52929	2.27594	1.98368	1.92303	1.85272	1.36372
600.2	0.580667	3.03823	2.63891	2.36065	2.0486	1.97631	1.9113	1.4076
600.4	0.5785	3.0233	2.6264	2.35196	2.04434	1.97354	1.91131	1.40427
600.6	0.575383	2.99938	2.60758	2.34183	2.03502	1.968	1.90769	1.40163
600.8	0.573179	2.97275	2.59072	2.33208	2.02837	1.96428	1.90258	1.39842
601	0.571431	2.94353	2.57348	2.32296	2.02194	1.96218	1.8986	1.39793
601.2	0.566611	2.89179	2.54066	2.30525	2.00799	1.9572	1.89516	1.39567
601.4	0.562226	2.83866	2.50695	2.28423	1.99355	1.95335	1.89138	1.39328
601.6	0.561159	2.79108	2.4762	2.26463	1.98279	1.95389	1.88998	1.39136
601.8	0.560649	2.74879	2.44675	2.2448	1.97421	1.95142	1.89073	1.38859
602	0.562873	2.71369	2.41971	2.22475	1.96558	1.94694	1.89152	1.38457
602.2	0.567564	2.68319	2.39571	2.20596	1.95845	1.94255	1.88919	1.38161
602.4	0.570348	2.655	2.37411	2.19198	1.9525	1.93756	1.88483	1.38176
602.6	0.57002	2.62827	2.35491	2.18047	1.94772	1.93	1.87999	1.38119
602.8	0.570091	2.60331	2.33728	2.17164	1.94269	1.92737	1.87704	1.3832
603	0.567678	2.57953	2.32298	2.16563	1.93735	1.92514	1.8751	1.38403
603.2	0.561964	2.55571	2.30945	2.15911	1.93466	1.92162	1.87436	1.38529
603.4	0.560825	2.53316	2.29755	2.15073	1.93018	1.91959	1.87614	1.38315
603.6	0.560687	2.51282	2.28488	2.14283	1.9241	1.91839	1.87725	1.38119
603.8	0.5625	2.4949	2.27302	2.13663	1.91631	1.91466	1.87481	1.37875
604	0.562784	2.48011	2.26129	2.13114	1.91151	1.91058	1.87233	1.37707
604.2	0.564627	2.46759	2.24845	2.12532	1.90561	1.90718	1.86949	1.37415
604.4	0.563752	2.45715	2.23565	2.12132	1.90223	1.90173	1.86561	1.37427
604.6	0.562981	2.44678	2.22595	2.11457	1.89826	1.89577	1.86454	1.3747
604.8	0.558596	2.43795	2.21916	2.1044	1.89577	1.8904	1.8633	1.37502
605	0.557573	2.42922	2.21303	2.09472	1.89286	1.88802	1.86068	1.3742
605.2	0.558242	2.41994	2.20902	2.08859	1.88867	1.88724	1.85727	1.3727
605.4	0.558595	2.41065	2.20543	2.08333	1.88297	1.88756	1.85542	1.37113
605.6	0.562254	2.40149	2.2009	2.08009	1.87917	1.88644	1.85136	1.37003
605.8	0.566733	2.3917	2.19463	2.07749	1.87406	1.8848	1.85037	1.36842
606	0.56739	2.38372	2.18704	2.07333	1.87056	1.88189	1.84915	1.36803
606.2	0.56671	2.37803	2.18124	2.06712	1.86638	1.87608	1.84826	1.36797
606.4	0.568764	2.37107	2.17481	2.06432	1.86289	1.86993	1.84643	1.36463
606.6	0.568401	2.36304	2.16877	2.05899	1.86021	1.86585	1.84638	1.36245
606.8	0.569867	2.35393	2.16215	2.05407	1.8581	1.86269	1.84562	1.36312
607	0.57294	2.34354	2.1572	2.04956	1.85584	1.85998	1.84669	1.36281
607.2	0.576223	2.33371	2.15096	2.04825	1.8553	1.85998	1.84603	1.36182
607.4	0.573882	2.32648	2.14535	2.04401	1.85794	1.86044	1.84587	1.36295
607.6	0.569732	2.32171	2.14217	2.04017	1.85815	1.86034	1.84384	1.36416
607.8	0.568203	2.31637	2.14066	2.03826	1.85761	1.85965	1.84086	1.36194
608	0.566498	2.31021	2.13823	2.03609	1.85383	1.85769	1.83819	1.3601
608.2	0.565732	2.30425	2.13431	2.03173	1.85337	1.85524	1.83818	1.3578
608.4	0.567042	2.29979	2.12993	2.02811	1.84965	1.85251	1.83732	1.35622
608.6	0.56802	2.29444	2.12498	2.02667	1.84628	1.84873	1.83576	1.35585
608.8	0.56245	2.29035	2.11884	2.02605	1.84334	1.8458	1.83583	1.35547
609	0.557014	2.28795	2.11212	2.02585	1.84158	1.84433	1.83522	1.35484
609.2	0.552124	2.28488	2.10546	2.02396	1.83758	1.84309	1.8326	1.35463
609.4	0.552156	2.27755	2.10112	2.02047	1.83518	1.84216	1.83061	1.35255
609.6	0.555448	2.26959	2.09551	2.01669	1.83268	1.84283	1.83	1.34817
609.8	0.561825	2.2637	2.09047	2.01003	1.82982	1.84254	1.82912	1.34521
610	0.567271	2.25768	2.085	2.00576	1.82669	1.8407	1.82726	1.34524
610.2	0.571471	2.25192	2.0839	2.00273	1.82165	1.83904	1.82628	1.34429
610.4	0.572637	2.24926	2.08173	2.00098	1.81558	1.83642	1.82439	1.34492
610.6	0.57393	2.24679	2.07937	1.99873	1.81106	1.83297	1.82169	1.34438
610.8	0.572982	2.24236	2.07783	1.99807	1.80876	1.83035	1.81769	1.34364
611	0.570886	2.23736	2.07832	1.99617	1.80725	1.8283	1.81561	1.34196
611.2	0.56725	2.23346	2.07596	1.99447	1.80837	1.82778	1.81609	1.34336
611.4	0.565508	2.22802	2.07341	1.99108	1.81159	1.82665	1.81629	1.34439
611.6	0.563313	2.2254	2.0713	1.98766	1.81391	1.82548	1.81763	1.34599
611.8	0.563774	2.22388	2.06836	1.98447	1.81357	1.82517	1.81845	1.34666
612	0.56626	2.22301	2.06571	1.98039	1.81529	1.8255	1.81838	1.34569
612.2	0.571131	2.22111	2.06376	1.97627	1.81461	1.825	1.81715	1.34372
612.4	0.573838	2.21997	2.06155	1.97393	1.81167	1.82425	1.81723	1.3413
612.6	0.573855	2.21821	2.06026	1.97256	1.80962	1.82368	1.81672	1.33978
612.8	0.57301	2.21632	2.05962	1.97097	1.80967	1.82099	1.8167	1.33997
613	0.572476	2.21374	2.05811	1.97106	1.80676	1.81833	1.81606	1.33888
613.2	0.568005	2.21103	2.05496	1.97091	1.80353	1.81502	1.8144	1.33766
613.4	0.562739	2.20902	2.05246	1.97267	1.79965	1.81238	1.8125	1.33797
613.6	0.561155	2.20605	2.04879	1.97115	1.79461	1.80733	1.81093	1.33902
613.8	0.561536	2.20118	2.04525	1.96973	1.79077	1.80339	1.81073	1.33811
614	0.560512	2.19591	2.04162	1.96737	1.79021	1.80197	1.81183	1.3393
614.2	0.56197	2.19005	2.03976	1.96612	1.79042	1.80187	1.81337	1.33976
614.4	0.5647	2.18359	2.03817	1.96097	1.78994	1.80276	1.81312	1.3381
614.6	0.562455	2.17745	2.03788	1.9578	1.79111	1.80601	1.81177	1.33447
614.8	0.558074	2.1737	2.03585	1.95683	1.79136	1.80992	1.80948	1.33247
615	0.555599	2.17028	2.03373	1.95598	1.79073	1.80891	1.80718	1.33092
615.2	0.555704	2.16776	2.02901	1.95414	1.78949	1.80641	1.80468	1.33066
615.4	0.555467	2.1647	2.02579	1.95216	1.78703	1.80372	1.80301	1.33071
615.6	0.555947	2.16157	2.02194	1.95079	1.7839	1.80212	1.80111	1.33205
615.8	0.557243	2.16	2.01946	1.9504	1.77994	1.80068	1.79844	1.3335
616	0.559661	2.15807	2.01694	1.94885	1.77559	1.80157	1.79413	1.33399
616.2	0.558238	2.15743	2.0165	1.94623	1.77291	1.80063	1.79072	1.33292
616.4	0.557902	2.15741	2.01432	1.94522	1.77109	1.80018	1.78886	1.33175
616.6	0.558959	2.15577	2.01325	1.94534	1.76957	1.80068	1.78961	1.33199
616.8	0.556333	2.15159	2.01111	1.94191	1.76871	1.79804	1.79257	1.33003
617	0.551691	2.14819	2.00891	1.93832	1.7682	1.79422	1.7975	1.32911
617.2	0.552756	2.14344	2.00549	1.93613	1.76567	1.79318	1.79926	1.32749
617.4	0.553397	2.13848	2.00373	1.93269	1.76427	1.79295	1.7996	1.32678
617.6	0.553655	2.13575	2.00052	1.92917	1.76276	1.78912	1.79786	1.32437
617.8	0.55616	2.13368	1.99902	1.92815	1.76079	1.78913	1.79619	1.32468
618	0.560421	2.13192	1.99708	1.92831	1.7577	1.7891	1.79204	1.32408
618.2	0.562569	2.13029	1.99466	1.92908	1.7572	1.78699	1.7903	1.3241
618.4	0.563032	2.12834	1.98977	1.93216	1.75901	1.78256	1.78945	1.32418
618.6	0.561113	2.12467	1.9867	1.93414	1.76044	1.78186	1.79035	1.32461
618.8	0.558808	2.12176	1.98387	1.9328	1.76256	1.78003	1.79028	1.32335
619	0.55698	2.12054	1.98205	1.93093	1.76454	1.77858	1.79011	1.32293
619.2	0.553339	2.11996	1.98221	1.92827	1.76484	1.77813	1.78864	1.32384
619.4	0.550633	2.12048	1.98323	1.92382	1.76503	1.77938	1.78641	1.32289
619.6	0.550987	2.12154	1.98188	1.92122	1.76526	1.77915	1.78304	1.32089
619.8	0.555803	2.12049	1.98042	1.92065	1.76437	1.77769	1.78053	1.3189
620	0.559353	2.11818	1.97915	1.91945	1.76412	1.77746	1.7807	1.31717
620.2	0.561209	2.11547	1.97674	1.91925	1.76291	1.77575	1.78194	1.31514
620.4	0.558771	2.11363	1.97586	1.91889	1.75796	1.77301	1.78431	1.31513
620.6	0.560268	2.11145	1.97702	1.91779	1.75348	1.76972	1.78627	1.31634
620.8	0.558546	2.11103	1.97656	1.91378	1.74739	1.76811	1.78715	1.31774
621	0.556773	2.11133	1.97416	1.90965	1.74244	1.76641	1.78478	1.31823
621.2	0.558123	2.10995	1.97239	1.90541	1.7403	1.76579	1.78291	1.31661
621.4	0.563442	2.10602	1.96913	1.90466	1.74007	1.76429	1.78115	1.3154
621.6	0.564853	2.10321	1.96469	1.90293	1.7386	1.76269	1.77822	1.31341
621.8	0.565376	2.09996	1.96149	1.90034	1.73975	1.76097	1.77517	1.31104
622	0.564327	2.09623	1.95989	1.89933	1.73823	1.76028	1.77474	1.30752
622.2	0.560369	2.09296	1.95893	1.89945	1.73495	1.75681	1.77432	1.30668
622.4	0.558285	2.09304	1.95846	1.89871	1.73306	1.7537	1.77381	1.30557
622.6	0.558416	2.09235	1.95724	1.89895	1.73238	1.75236	1.77331	1.30773
622.8	0.558852	2.09357	1.95665	1.90275	1.7342	1.75261	1.77423	1.31137
623	0.559652	2.09429	1.95566	1.90551	1.73493	1.75056	1.7753	1.315
623.2	0.561638	2.09479	1.95511	1.90481	1.73395	1.75125	1.77638	1.31639
623.4	0.561787	2.09318	1.95398	1.90121	1.73216	1.7508	1.77734	1.31619
623.6	0.556625	2.09079	1.95234	1.89603	1.73216	1.74988	1.77865	1.31326
623.8	0.553295	2.08731	1.94842	1.89072	1.7301	1.74719	1.77748	1.3091
624	0.551282	2.08213	1.94629	1.88588	1.72897	1.74635	1.77604	1.30721
624.2	0.552173	2.07954	1.94336	1.88162	1.72988	1.74743	1.77371	1.30704
624.4	0.553532	2.07725	1.94029	1.8789	1.73149	1.75071	1.77035	1.3094
624.6	0.558251	2.07599	1.94003	1.87852	1.73168	1.75242	1.76766	1.31205
624.8	0.55967	2.07407	1.94107	1.87851	1.72951	1.75574	1.76657	1.31318
625	0.559647	2.0732	1.94114	1.87803	1.729	1.75787	1.76551	1.31406
625.2	0.557826	2.07003	1.94097	1.88015	1.73013	1.75859	1.76497	1.31416
625.4	0.555996	2.06619	1.94071	1.88439	1.73213	1.7572	1.76487	1.31122
625.6	0.554234	2.06213	1.93945	1.88745	1.73104	1.75616	1.76511	1.30777
625.8	0.554079	2.0597	1.93927	1.88789	1.72959	1.75171	1.76658	1.30913
626	0.555418	2.05619	1.93912	1.88547	1.72684	1.74793	1.76819	1.31076
626.2	0.555462	2.05359	1.93781	1.88249	1.72082	1.74282	1.76801	1.31153
626.4	0.556106	2.05091	1.93544	1.8795	1.71354	1.73916	1.76731	1.31278
626.6	0.556823	2.05105	1.93368	1.87617	1.71031	1.73579	1.76741	1.31435
626.8	0.55787	2.05079	1.93152	1.87325	1.7095	1.73491	1.76616	1.31313
627	0.555661	2.05195	1.92775	1.87386	1.71006	1.73607	1.76425	1.31201
627.2	0.555335	2.0517	1.92645	1.87246	1.71249	1.73726	1.76275	1.31163
627.4	0.554726	2.05257	1.92687	1.86885	1.71581	1.73778	1.76419	1.3119
627.6	0.553365	2.05222	1.92641	1.86431	1.71779	1.73917	1.76491	1.31059
627.8	0.548664	2.05048	1.92329	1.86345	1.71879	1.74047	1.76469	1.31015
628	0.548789	2.04953	1.92261	1.86055	1.71777	1.74016	1.76382	1.30993
628.2	0.547663	2.04941	1.92043	1.86004	1.71491	1.74047	1.76359	1.31092
628.4	0.5488	2.04722	1.91741	1.85942	1.71043	1.73966	1.76304	1.31109
628.6	0.552461	2.04305	1.91545	1.86104	1.70715	1.73804	1.76227	1.31083
628.8	0.559349	2.03864	1.91617	1.86009	1.70367	1.73701	1.76223	1.31039
629	0.562284	2.03524	1.91425	1.86083	1.70228	1.73466	1.76041	1.30876
629.2	0.565735	2.03183	1.91204	1.8609	1.70256	1.73232	1.75985	1.30754
629.4	0.566932	2.03205	1.91226	1.86192	1.70488	1.7306	1.75936	1.30743
629.6	0.566882	2.03368	1.91321	1.86325	1.70342	1.72958	1.75784	1.30814
629.8	0.565139	2.03628	1.91196	1.86526	1.70077	1.72746	1.75506	1.30647
630	0.564423	2.03611	1.91153	1.86589	1.69684	1.72579	1.75558	1.3037
630.2	0.56187	2.03555	1.91198	1.86265	1.69494	1.7251	1.75506	1.29997
630.4	0.559413	2.03276	1.9106	1.86195	1.69246	1.7248	1.7527	1.296
630.6	0.556139	2.03067	1.90797	1.86097	1.69195	1.72263	1.7506	1.29363
630.8	0.555675	2.02785	1.90682	1.85984	1.6928	1.72097	1.74998	1.29338
631	0.557032	2.02373	1.90621	1.85876	1.69357	1.72108	1.74829	1.2933
631.2	0.558998	2.01945	1.90451	1.85995	1.69455	1.71994	1.7482	1.2933
631.4	0.557556	2.01552	1.90264	1.85771	1.6953	1.71924	1.74758	1.2956
631.6	0.553825	2.01248	1.89901	1.85333	1.69566	1.71998	1.74752	1.29692
631.8	0.551912	2.01018	1.89659	1.84792	1.69545	1.71933	1.74726	1.29743
632	0.550519	2.01003	1.89649	1.84158	1.69557	1.71858	1.74866	1.29721
632.2	0.551434	2.01029	1.89754	1.83815	1.69493	1.71828	1.7487	1.29737
632.4	0.556963	2.01106	1.8965	1.83675	1.69251	1.71927	1.74917	1.29546
632.6	0.564199	2.01125	1.89661	1.8354	1.69363	1.71933	1.74902	1.29267
632.8	0.568714	2.01086	1.89491	1.83777	1.69629	1.72071	1.7475	1.29367
633	0.569123	2.01077	1.89239	1.84158	1.69846	1.72178	1.74474	1.29666
633.2	0.565915	2.01011	1.8886	1.8426	1.6988	1.72144	1.74338	1.29903
633.4	0.559326	2.00877	1.8881	1.8423	1.6999	1.72065	1.74239	1.30028
633.6	0.552164	2.008	1.88669	1.84249	1.69925	1.72128	1.74187	1.30287
633.8	0.548649	2.00683	1.88582	1.8426	1.69787	1.72076	1.74066	1.30198
634	0.54934	2.00624	1.88331	1.84109	1.69588	1.71762	1.73907	1.30003
634.2	0.550744	2.00567	1.88268	1.83917	1.69311	1.71519	1.73631	1.29664
634.4	0.554045	2.00674	1.88095	1.83551	1.68981	1.7142	1.73403	1.29536
634.6	0.560408	2.00676	1.88051	1.83388	1.68568	1.71441	1.73325	1.29474
634.8	0.562418	2.00694	1.88139	1.82981	1.68338	1.71534	1.73443	1.29522
635	0.561015	2.00671	1.88305	1.82658	1.68178	1.71729	1.73566	1.29722
635.2	0.562805	2.00674	1.88284	1.82611	1.68097	1.71851	1.73696	1.30101
635.4	0.564919	2.00606	1.88113	1.82615	1.68011	1.71853	1.7382	1.30247
635.6	0.564037	2.00399	1.878	1.82435	1.67934	1.71668	1.73829	1.30214
635.8	0.56392	2.00176	1.87403	1.82226	1.67684	1.71251	1.73734	1.3011
636	0.565798	1.99978	1.87094	1.82198	1.6755	1.70871	1.73619	1.299
636.2	0.565303	1.9984	1.86858	1.81992	1.67511	1.70663	1.73605	1.29681
636.4	0.561611	1.99529	1.86671	1.81953	1.67606	1.70448	1.73584	1.29575
636.6	0.556223	1.99246	1.86649	1.81886	1.67676	1.70299	1.73564	1.29545
636.8	0.552634	1.99037	1.86616	1.81761	1.67698	1.70244	1.73681	1.29613
637	0.550837	1.98604	1.8649	1.8165	1.67661	1.702	1.73819	1.29794
637.2	0.54906	1.98123	1.8641	1.81643	1.67549	1.70254	1.73797	1.29957
637.4	0.549232	1.98031	1.8626	1.81532	1.67515	1.70506	1.73859	1.3018
637.6	0.549761	1.98152	1.86261	1.81499	1.67394	1.70714	1.7398	1.30461
637.8	0.548611	1.98281	1.8619	1.81577	1.67416	1.70931	1.73955	1.30455
638	0.547006	1.9842	1.86184	1.8147	1.67419	1.70931	1.73878	1.30232
638.2	0.549005	1.98573	1.86094	1.81229	1.67296	1.70676	1.73969	1.30019
638.4	0.552292	1.98486	1.86196	1.81144	1.67064	1.70329	1.73791	1.29768
638.6	0.559431	1.98231	1.85978	1.81229	1.6708	1.69983	1.73563	1.29497
638.8	0.565183	1.97969	1.85865	1.81276	1.67093	1.69787	1.73457	1.29332
639	0.569339	1.97818	1.85684	1.81426	1.66953	1.69789	1.73365	1.29031
639.2	0.569017	1.97666	1.85571	1.81662	1.66865	1.69978	1.73057	1.28742
639.4	0.569511	1.97348	1.85486	1.81658	1.66774	1.69979	1.73004	1.28724
639.6	0.567563	1.97095	1.85477	1.81427	1.66482	1.6993	1.73066	1.28809
639.8	0.565075	1.969	1.85442	1.8118	1.65998	1.69686	1.73141	1.28815
640	0.562911	1.96825	1.85318	1.81179	1.65695	1.69543	1.731	1.28977
640.2	0.559283	1.96855	1.85238	1.80967	1.65691	1.6951	1.73328	1.29092
640.4	0.55607	1.96933	1.85028	1.808	1.65522	1.69413	1.73427	1.29018
640.6	0.55578	1.96849	1.84938	1.8072	1.65414	1.69282	1.73423	1.28741
640.8	0.55839	1.96839	1.84871	1.80851	1.65498	1.69293	1.7334	1.28735
641	0.560669	1.96715	1.84892	1.80765	1.6577	1.69272	1.73359	1.28911
641.2	0.563471	1.96568	1.84759	1.80934	1.6592	1.6911	1.73286	1.29065
641.4	0.565868	1.96428	1.84681	1.81066	1.66317	1.69126	1.73232	1.29103
641.6	0.566444	1.9655	1.8456	1.81165	1.6651	1.69298	1.73146	1.29147
641.8	0.5644	1.9642	1.84551	1.80865	1.66576	1.69486	1.73121	1.29169
642	0.563067	1.96308	1.84343	1.80614	1.66311	1.69585	1.73065	1.29103
642.2	0.567178	1.96172	1.84276	1.8027	1.65992	1.69251	1.72954	1.29067
642.4	0.568978	1.96171	1.84275	1.8011	1.65582	1.69067	1.72906	1.29101
642.6	0.564714	1.96014	1.84319	1.80157	1.6547	1.68907	1.72969	1.29177
642.8	0.560425	1.95838	1.84149	1.80165	1.65324	1.68735	1.72963	1.29197
643	0.558086	1.957	1.84152	1.80193	1.65202	1.68532	1.72997	1.29353
643.2	0.556257	1.95568	1.84285	1.80271	1.65004	1.68575	1.7311	1.29489
643.4	0.55352	1.95328	1.84345	1.79906	1.64966	1.68461	1.73101	1.29409
643.6	0.557487	1.95138	1.84141	1.79198	1.64843	1.68275	1.72994	1.29463
643.8	0.560621	1.95118	1.83979	1.78999	1.64718	1.68266	1.73019	1.29475
644	0.560119	1.95191	1.83949	1.78851	1.64694	1.68336	1.73034	1.29259
644.2	0.555613	1.9517	1.83699	1.78624	1.64817	1.68534	1.72966	1.29005
644.4	0.554762	1.95268	1.83487	1.78707	1.64712	1.68465	1.72905	1.2903
644.6	0.553332	1.95321	1.83451	1.78966	1.64616	1.68333	1.72788	1.28996
644.8	0.551424	1.95054	1.83515	1.7907	1.64659	1.67993	1.72683	1.28868
645	0.5517	1.94453	1.83504	1.79113	1.6471	1.67724	1.72555	1.28664
645.2	0.554205	1.94171	1.83627	1.79134	1.64512	1.67516	1.72355	1.28695
645.4	0.554049	1.93799	1.83566	1.79121	1.64348	1.67482	1.72393	1.28611
645.6	0.554138	1.93536	1.83602	1.79139	1.64249	1.67598	1.72566	1.28569
645.8	0.553903	1.9349	1.83651	1.7899	1.64054	1.67846	1.7265	1.28591
646	0.553803	1.93706	1.83804	1.78719	1.63911	1.67948	1.72605	1.28691
646.2	0.553796	1.93875	1.8375	1.78397	1.63785	1.68155	1.72545	1.2849
646.4	0.555323	1.94096	1.83746	1.7834	1.63815	1.6835	1.72443	1.28577
646.6	0.55595	1.94106	1.83566	1.78215	1.63894	1.68376	1.72193	1.28594
646.8	0.559758	1.94184	1.83222	1.78073	1.64049	1.68216	1.71954	1.28658
647	0.563575	1.94368	1.82664	1.78208	1.64009	1.68144	1.71844	1.28884
647.2	0.566132	1.94245	1.82411	1.7833	1.64161	1.6788	1.71822	1.29331
647.4	0.565605	1.9409	1.82293	1.78179	1.64217	1.678	1.71581	1.29392
647.6	0.567309	1.93864	1.82184	1.78076	1.63993	1.67612	1.71454	1.29314
647.8	0.566322	1.93515	1.82069	1.78185	1.63539	1.67691	1.71324	1.29117
648	0.562019	1.93186	1.82136	1.77846	1.63435	1.67841	1.71374	1.28804
648.2	0.557955	1.9321	1.82058	1.77757	1.63177	1.68098	1.71317	1.28361
648.4	0.558695	1.9331	1.81945	1.77751	1.62901	1.68096	1.71284	1.28199
648.6	0.558879	1.9352	1.81951	1.77766	1.62839	1.68198	1.71351	1.28213
648.8	0.559144	1.93709	1.81987	1.77642	1.63022	1.67952	1.71471	1.28212
649	0.559823	1.93618	1.81825	1.77645	1.63016	1.674	1.71477	1.28274
649.2	0.558558	1.93342	1.81782	1.77317	1.62794	1.66927	1.71696	1.28461
649.4	0.556136	1.92791	1.81762	1.77271	1.6275	1.66855	1.72	1.28478
649.6	0.553682	1.92306	1.8157	1.77257	1.62719	1.6682	1.72149	1.2851
649.8	0.551786	1.92117	1.81343	1.77298	1.62908	1.67031	1.72226	1.2859
650	0.551032	1.92124	1.81256	1.77502	1.62913	1.67503	1.72408	1.28556
650.2	0.551148	1.92077	1.81148	1.77707	1.63451	1.67797	1.72453	1.28461
650.4	0.549882	1.92326	1.81147	1.77526	1.63748	1.67526	1.72388	1.28348
650.6	0.548168	1.92535	1.813	1.77323	1.63939	1.6717	1.72243	1.28191
650.8	0.548742	1.92553	1.81484	1.77328	1.63626	1.66894	1.72074	1.28139
651	0.553068	1.92515	1.81714	1.77456	1.63488	1.66666	1.71801	1.28258
651.2	0.555512	1.92536	1.81858	1.7771	1.62997	1.66577	1.71497	1.28388
651.4	0.555441	1.92329	1.81632	1.77846	1.62498	1.66677	1.7134	1.28535
651.6	0.556186	1.92131	1.81465	1.78055	1.62126	1.66958	1.71241	1.28553
651.8	0.557407	1.92045	1.8126	1.77795	1.61968	1.67196	1.71283	1.28557
652	0.554378	1.92011	1.80895	1.77158	1.61924	1.67141	1.71338	1.28462
652.2	0.552602	1.91805	1.80401	1.76584	1.6187	1.66988	1.71575	1.28323
652.4	0.552745	1.91694	1.803	1.76366	1.61847	1.6688	1.71609	1.2835
652.6	0.553624	1.91619	1.80122	1.75996	1.61471	1.66679	1.71679	1.28568
652.8	0.551004	1.91371	1.80101	1.75956	1.61466	1.66272	1.7171	1.28674
653	0.550198	1.91223	1.80002	1.76225	1.61477	1.66157	1.71677	1.28719
653.2	0.551935	1.91056	1.80045	1.76545	1.6187	1.66156	1.71501	1.28588
653.4	0.555125	1.90755	1.79983	1.76757	1.62204	1.66262	1.71333	1.2834
653.6	0.554292	1.90449	1.79903	1.7702	1.62759	1.66368	1.71212	1.28039
653.8	0.556914	1.90276	1.79717	1.77292	1.62856	1.66501	1.71182	1.2794
654	0.557682	1.89994	1.79551	1.77226	1.62735	1.66493	1.71373	1.27794
654.2	0.55668	1.90035	1.79485	1.7686	1.62369	1.66416	1.71554	1.27919
654.4	0.556404	1.90495	1.79413	1.76473	1.6217	1.66372	1.71723	1.27961
654.6	0.557567	1.91064	1.79448	1.76072	1.62098	1.66172	1.7191	1.28027
654.8	0.557751	1.91478	1.79601	1.75398	1.62211	1.6586	1.71804	1.27841
655	0.557781	1.91621	1.79863	1.75173	1.6207	1.65621	1.71459	1.27757
655.2	0.556487	1.9161	1.79931	1.75207	1.62101	1.65308	1.71145	1.27437
655.4	0.556083	1.9134	1.80053	1.75183	1.62067	1.65142	1.70985	1.27427
655.6	0.55721	1.90947	1.80019	1.75058	1.61989	1.65276	1.70865	1.27499
655.8	0.558772	1.90633	1.79743	1.75142	1.619	1.65567	1.70851	1.2764
656	0.56195	1.905	1.79584	1.75107	1.61879	1.65858	1.70869	1.27782
656.2	0.567125	1.90316	1.79507	1.75211	1.61849	1.66186	1.7089	1.28038
656.4	0.568939	1.9016	1.79176	1.75398	1.61884	1.66253	1.70908	1.28114
656.6	0.567707	1.8991	1.7876	1.75702	1.61866	1.66242	1.70883	1.28032
656.8	0.563375	1.8985	1.78616	1.75826	1.61624	1.66363	1.70939	1.27859
657	0.557939	1.89837	1.78494	1.75806	1.6185	1.66272	1.71112	1.27598
657.2	0.553976	1.89913	1.78405	1.75598	1.61808	1.66262	1.71152	1.27461
657.4	0.551769	1.89644	1.78514	1.75261	1.61695	1.66141	1.71105	1.2739
657.6	0.552491	1.89519	1.78635	1.74928	1.61556	1.6598	1.71035	1.27276
657.8	0.554977	1.89388	1.78632	1.74958	1.61555	1.65824	1.70859	1.27345
658	0.557855	1.89308	1.78529	1.75213	1.61425	1.65767	1.70596	1.2751
658.2	0.557535	1.8899	1.7832	1.75369	1.61353	1.65611	1.7035	1.27557
658.4	0.558316	1.89137	1.78184	1.75408	1.6132	1.65619	1.70154	1.27425
658.6	0.555621	1.8904	1.78277	1.75356	1.61221	1.6551	1.70013	1.27444
658.8	0.553375	1.88548	1.78473	1.74902	1.61114	1.6539	1.69921	1.27476
659	0.553309	1.88076	1.78459	1.74194	1.6112	1.65244	1.69836	1.27448
659.2	0.554879	1.87942	1.78287	1.73855	1.60999	1.65104	1.69912	1.27437
659.4	0.555276	1.87912	1.77963	1.74003	1.61077	1.6504	1.6994	1.27468
659.6	0.559037	1.87942	1.77701	1.74363	1.61046	1.65027	1.69998	1.27323
659.8	0.563488	1.88196	1.77474	1.74551	1.61068	1.64721	1.70116	1.27418
660	0.564205	1.88445	1.77501	1.7477	1.61127	1.64597	1.70211	1.27425
660.2	0.5639	1.88612	1.7768	1.74588	1.61448	1.64605	1.70218	1.27419
660.4	0.563082	1.88427	1.77934	1.74188	1.61387	1.64636	1.70261	1.2733
660.6	0.560558	1.884	1.78067	1.73588	1.6151	1.64659	1.70267	1.2752
660.8	0.554838	1.88339	1.77961	1.73557	1.61487	1.64917	1.70233	1.27466
661	0.550055	1.88286	1.77819	1.73765	1.61432	1.64971	1.7025	1.27395
661.2	0.545747	1.88291	1.77679	1.74161	1.61424	1.64971	1.70281	1.27299
661.4	0.543035	1.88452	1.77525	1.74312	1.61281	1.64918	1.70455	1.27432
661.6	0.541531	1.88284	1.77325	1.74395	1.61092	1.65086	1.7048	1.27507
661.8	0.541527	1.87949	1.77176	1.74209	1.60866	1.6526	1.70358	1.27518
662	0.544575	1.87681	1.76915	1.73972	1.6048	1.65416	1.70112	1.27484
662.2	0.55013	1.87706	1.76808	1.73707	1.60042	1.65532	1.69988	1.27444
662.4	0.55432	1.87614	1.76727	1.7362	1.59783	1.65474	1.69787	1.2743
662.6	0.557777	1.87731	1.76768	1.73744	1.59754	1.65154	1.69782	1.27254
662.8	0.560963	1.88026	1.76728	1.73867	1.60045	1.64746	1.70152	1.27087
663	0.562539	1.88213	1.76754	1.73691	1.60211	1.64492	1.70483	1.27206
663.2	0.561818	1.87851	1.76519	1.73431	1.60191	1.64151	1.70752	1.27368
663.4	0.559252	1.87508	1.76469	1.7354	1.60124	1.63924	1.70915	1.27283
663.6	0.557928	1.87294	1.76354	1.73601	1.59922	1.63814	1.70939	1.27104
663.8	0.557671	1.87337	1.76415	1.73662	1.59648	1.63699	1.70583	1.27028
664	0.557084	1.87184	1.76597	1.73746	1.5943	1.63475	1.70352	1.26908
664.2	0.5569	1.87053	1.76847	1.73979	1.59474	1.63519	1.70126	1.26835
664.4	0.558968	1.86903	1.76708	1.73894	1.59836	1.63705	1.69974	1.26901
664.6	0.558744	1.8684	1.76549	1.73641	1.60024	1.63878	1.69843	1.27187
664.8	0.559813	1.86534	1.76232	1.73366	1.59851	1.63954	1.69737	1.27426
665	0.559291	1.86628	1.75978	1.73297	1.59758	1.63997	1.69604	1.27602
665.2	0.557445	1.86637	1.75996	1.733	1.59565	1.64072	1.69548	1.27696
665.4	0.557569	1.86768	1.76119	1.73197	1.59279	1.64034	1.6954	1.27703
665.6	0.560196	1.86723	1.7606	1.73014	1.59226	1.63906	1.69497	1.27425
665.8	0.56103	1.86717	1.76067	1.7307	1.59392	1.63715	1.69733	1.27144
666	0.562765	1.86405	1.75951	1.72884	1.59432	1.63916	1.69963	1.26954
666.2	0.565732	1.86368	1.75476	1.72692	1.59471	1.63921	1.70028	1.26816
666.4	0.563837	1.86418	1.75273	1.72596	1.59375	1.63771	1.69983	1.26652
666.6	0.558275	1.86249	1.75359	1.7273	1.59242	1.63665	1.69951	1.26595
666.8	0.554522	1.86003	1.75513	1.72685	1.59173	1.63997	1.69749	1.26551
667	0.550182	1.8576	1.75489	1.72582	1.59143	1.64111	1.6967	1.26618
667.2	0.545342	1.85592	1.75754	1.72545	1.5923	1.64163	1.69594	1.26538
667.4	0.542266	1.85422	1.7583	1.72326	1.5933	1.64176	1.69404	1.26556
667.6	0.542493	1.85641	1.75746	1.72131	1.59084	1.6428	1.69224	1.26857
667.8	0.543405	1.85835	1.75619	1.71894	1.58913	1.6421	1.69027	1.26964
668	0.547121	1.86005	1.75626	1.71945	1.59024	1.64014	1.68855	1.26979
668.2	0.552315	1.86058	1.75436	1.71837	1.58922	1.63772	1.68872	1.26962
668.4	0.557061	1.85934	1.75298	1.71727	1.58906	1.63603	1.69158	1.26865
668.6	0.56002	1.85651	1.75093	1.71575	1.59214	1.63341	1.69499	1.26637
668.8	0.560734	1.85608	1.74954	1.71518	1.59229	1.63127	1.6985	1.26637
669	0.559793	1.85699	1.74774	1.71471	1.5884	1.63055	1.69961	1.26614
669.2	0.555339	1.85762	1.74781	1.7154	1.58758	1.63119	1.69886	1.26822
669.4	0.553681	1.85637	1.74697	1.71797	1.58639	1.63083	1.69506	1.27054
669.6	0.554936	1.85527	1.74692	1.72024	1.58477	1.63109	1.68994	1.27238
669.8	0.556744	1.85248	1.74837	1.72159	1.58545	1.63083	1.68471	1.27174
670	0.558297	1.85089	1.75091	1.72082	1.58881	1.63174	1.68274	1.26977
670.2	0.562135	1.84928	1.75195	1.71996	1.58891	1.63123	1.68062	1.26699
670.4	0.563513	1.84864	1.75307	1.71898	1.58804	1.63163	1.68226	1.26634
670.6	0.560137	1.84725	1.75409	1.71849	1.58746	1.6314	1.68564	1.26555
670.8	0.556367	1.84689	1.75295	1.71695	1.58689	1.63092	1.6897	1.2659
671	0.556144	1.84499	1.75073	1.71809	1.5874	1.62852	1.69125	1.2671
671.2	0.554193	1.84309	1.74866	1.71419	1.58828	1.62701	1.69354	1.26947
671.4	0.552252	1.84291	1.74631	1.71178	1.58805	1.62671	1.69357	1.27047
671.6	0.553087	1.84289	1.74428	1.70741	1.58825	1.62652	1.69255	1.26935
671.8	0.554732	1.84224	1.74133	1.70618	1.5866	1.62593	1.69136	1.26931
672	0.554381	1.84288	1.73922	1.70314	1.58374	1.62651	1.69137	1.26833
672.2	0.554783	1.84397	1.73916	1.70465	1.58065	1.62654	1.69076	1.26575
672.4	0.556741	1.84503	1.7396	1.70392	1.58115	1.62623	1.6907	1.26409
672.6	0.558718	1.84493	1.73939	1.7054	1.58052	1.62681	1.69049	1.26486
672.8	0.562321	1.84458	1.73922	1.70787	1.5802	1.62696	1.68949	1.26447
673	0.562221	1.84234	1.73987	1.71179	1.57886	1.62645	1.68776	1.26429
673.2	0.563158	1.84198	1.74	1.71247	1.57877	1.62631	1.68676	1.26506
673.4	0.561037	1.84161	1.73983	1.71282	1.57799	1.62647	1.68666	1.26459
673.6	0.560653	1.84118	1.74015	1.71243	1.57808	1.62609	1.68694	1.26475
673.8	0.560734	1.84174	1.74189	1.70783	1.57859	1.62751	1.68674	1.26593
674	0.56086	1.84094	1.74204	1.7031	1.57729	1.62777	1.68746	1.26696
674.2	0.560188	1.83886	1.73993	1.70284	1.5773	1.62741	1.68729	1.26761
674.4	0.56213	1.83633	1.7393	1.70561	1.57733	1.62578	1.68647	1.26831
674.6	0.558488	1.83659	1.73867	1.70834	1.57666	1.6238	1.68515	1.26844
674.8	0.552124	1.83543	1.73787	1.71059	1.57751	1.61884	1.68466	1.26652
675	0.548985	1.83567	1.73602	1.71066	1.58091	1.61572	1.68323	1.26513
675.2	0.547119	1.83592	1.73521	1.70812	1.58216	1.61484	1.68168	1.26421
675.4	0.545318	1.83675	1.73334	1.7023	1.58209	1.61658	1.68033	1.26447
675.6	0.549162	1.83581	1.73145	1.69543	1.58239	1.61809	1.68141	1.2622
675.8	0.552374	1.834	1.72934	1.69095	1.58041	1.62336	1.68204	1.26229
676	0.555212	1.83207	1.72866	1.69094	1.57681	1.6257	1.68359	1.26351
676.2	0.554395	1.8299	1.72753	1.69328	1.57395	1.62528	1.68526	1.26508
676.4	0.553598	1.82736	1.72655	1.6952	1.57228	1.6227	1.68589	1.26473
676.6	0.551994	1.82755	1.72653	1.69805	1.57259	1.62028	1.6844	1.26704
676.8	0.553828	1.8301	1.72684	1.70216	1.57349	1.61603	1.6843	1.268
677	0.555755	1.833	1.72778	1.70321	1.57649	1.61439	1.68346	1.26805
677.2	0.55959	1.83251	1.72821	1.70238	1.57984	1.61349	1.68323	1.26725
677.4	0.560827	1.83049	1.72794	1.70242	1.58196	1.61193	1.68328	1.26723
677.6	0.561472	1.82754	1.72686	1.70214	1.58078	1.60931	1.68435	1.26688
677.8	0.561367	1.82467	1.72612	1.70272	1.58035	1.60915	1.68469	1.26644
678	0.560495	1.8225	1.72599	1.70569	1.57989	1.60892	1.6847	1.26584
678.2	0.556763	1.82477	1.72627	1.70727	1.57843	1.6094	1.68359	1.26509
678.4	0.554967	1.82661	1.72683	1.70818	1.57706	1.61017	1.68436	1.26461
678.6	0.553009	1.82652	1.72698	1.70796	1.57492	1.61234	1.68398	1.26314
678.8	0.551432	1.82446	1.72617	1.70349	1.57457	1.61161	1.68307	1.26186
679	0.54924	1.82321	1.72435	1.69678	1.57396	1.61085	1.68214	1.25954
679.2	0.552334	1.82281	1.7216	1.69301	1.57251	1.61051	1.68245	1.25687
679.4	0.555905	1.82425	1.71904	1.69102	1.57045	1.61084	1.68097	1.2558
679.6	0.555925	1.8238	1.718	1.6933	1.56894	1.61093	1.67927	1.25614
679.8	0.554175	1.82234	1.71791	1.69512	1.56611	1.61122	1.67774	1.25718
680	0.553973	1.82081	1.7173	1.69774	1.56495	1.61067	1.67639	1.2591
680.2	0.553593	1.81814	1.71871	1.69913	1.56321	1.60965	1.6754	1.26142
680.4	0.549207	1.81742	1.71952	1.69818	1.56247	1.61129	1.67463	1.26119
680.6	0.551573	1.8179	1.7211	1.69528	1.56573	1.61165	1.67405	1.25946
680.8	0.553606	1.81919	1.72236	1.69455	1.56866	1.61314	1.67386	1.25648
681	0.555811	1.81867	1.72366	1.69275	1.56923	1.61352	1.67413	1.25517
681.2	0.557561	1.81935	1.72383	1.69162	1.57074	1.61583	1.67472	1.25575
681.4	0.563144	1.81902	1.72315	1.69166	1.57131	1.6155	1.67503	1.25554
681.6	0.563842	1.81887	1.72095	1.68961	1.56922	1.61591	1.67582	1.25537
681.8	0.561476	1.81807	1.71936	1.68526	1.56835	1.61438	1.67731	1.25598
682	0.558796	1.81774	1.7185	1.68424	1.56546	1.61417	1.67773	1.25505
682.2	0.558504	1.81558	1.7188	1.68224	1.56196	1.61278	1.67555	1.25223
682.4	0.555294	1.81316	1.72008	1.68027	1.56009	1.61135	1.67232	1.24974
682.6	0.553021	1.81399	1.72222	1.68022	1.55921	1.61114	1.67053	1.24867
682.8	0.553224	1.81662	1.72188	1.68293	1.55547	1.613	1.66898	1.24808
683	0.554302	1.81841	1.72069	1.68142	1.55263	1.61353	1.66888	1.24816
683.2	0.552146	1.82044	1.71835	1.679	1.55269	1.61319	1.67019	1.24812
683.4	0.552758	1.82072	1.71611	1.67965	1.55485	1.61312	1.67317	1.24988
683.6	0.556004	1.81915	1.71141	1.68313	1.55687	1.61288	1.67342	1.25126
683.8	0.55835	1.81753	1.70782	1.68379	1.5593	1.61174	1.67407	1.2525
684	0.55643	1.81565	1.70557	1.68549	1.56187	1.61313	1.67405	1.25416
684.2	0.554403	1.81397	1.70458	1.68789	1.56402	1.61397	1.67372	1.2561
684.4	0.55182	1.81272	1.70418	1.688	1.56194	1.61498	1.67248	1.25683
684.6	0.548108	1.8108	1.70459	1.68349	1.56062	1.61482	1.67307	1.25718
684.8	0.544918	1.81075	1.70543	1.67939	1.55977	1.61259	1.6722	1.25689
685	0.545255	1.81071	1.70599	1.6768	1.55944	1.609	1.67186	1.25726
685.2	0.545321	1.80926	1.70559	1.67296	1.55573	1.60591	1.67091	1.25687
685.4	0.547209	1.80679	1.70483	1.66988	1.556	1.60393	1.66974	1.25504
685.6	0.548741	1.80696	1.70332	1.66854	1.55555	1.60323	1.66742	1.25418
685.8	0.549691	1.80665	1.70309	1.6708	1.55611	1.60464	1.66402	1.25359
686	0.55172	1.80912	1.70091	1.66978	1.55614	1.60496	1.66227	1.25203
686.2	0.553974	1.81012	1.70024	1.66951	1.55897	1.60547	1.66288	1.25175
686.4	0.554047	1.81293	1.69904	1.6695	1.5595	1.60514	1.66525	1.25298
686.6	0.554228	1.8143	1.69887	1.66967	1.55616	1.60392	1.66555	1.25242
686.8	0.559086	1.81203	1.69807	1.66811	1.55107	1.60188	1.66612	1.25286
687	0.559333	1.80808	1.69748	1.66829	1.54754	1.6021	1.66545	1.25335
687.2	0.557156	1.80638	1.69636	1.66941	1.54421	1.60323	1.6638	1.2542
687.4	0.558158	1.80427	1.69654	1.67024	1.54193	1.60364	1.66114	1.25528
687.6	0.558683	1.80024	1.69756	1.66901	1.54357	1.6053	1.66249	1.2574
687.8	0.556338	1.79879	1.698	1.66847	1.54788	1.6062	1.66556	1.25908
688	0.555166	1.79874	1.70015	1.66765	1.55279	1.60611	1.66711	1.25869
688.2	0.557015	1.79935	1.70067	1.66861	1.55602	1.60374	1.66803	1.2569
688.4	0.555889	1.79696	1.69986	1.66927	1.55472	1.60317	1.66948	1.25648
688.6	0.555957	1.79591	1.69893	1.6721	1.55558	1.60142	1.66968	1.25515
688.8	0.553919	1.79645	1.69846	1.67399	1.55666	1.59994	1.66853	1.25396
689	0.555505	1.79517	1.69756	1.6746	1.55589	1.59769	1.66854	1.25522
689.2	0.556108	1.79393	1.6976	1.67279	1.55406	1.59705	1.66882	1.25625
689.4	0.557531	1.79399	1.69721	1.6703	1.55273	1.59573	1.66853	1.25456
689.6	0.555269	1.79461	1.69687	1.66925	1.55038	1.59609	1.66913	1.25471
689.8	0.553422	1.795	1.69693	1.66813	1.54634	1.59625	1.67009	1.25342
690	0.550768	1.79673	1.69721	1.66665	1.54201	1.59689	1.6692	1.24979
690.2	0.549698	1.79493	1.69753	1.66447	1.53945	1.60031	1.66824	1.24787
690.4	0.547861	1.79553	1.69838	1.65986	1.54176	1.60142	1.66745	1.24656
690.6	0.547167	1.79649	1.69647	1.65485	1.54179	1.60204	1.66617	1.24318
690.8	0.548761	1.79495	1.69364	1.65243	1.54142	1.6025	1.6647	1.2412
691	0.54966	1.79264	1.69198	1.65329	1.54215	1.60261	1.6658	1.24133
691.2	0.548128	1.79389	1.692	1.65448	1.54405	1.60023	1.66617	1.24234
691.4	0.546852	1.79451	1.69346	1.65521	1.54361	1.59997	1.66448	1.24413
691.6	0.549261	1.79182	1.69552	1.65661	1.54379	1.59804	1.66276	1.24643
691.8	0.550671	1.7919	1.69626	1.65757	1.54617	1.59644	1.66232	1.24988
692	0.551494	1.79181	1.69426	1.65824	1.54763	1.59592	1.6628	1.2511
692.2	0.55354	1.7905	1.69085	1.6601	1.54805	1.59471	1.66551	1.25085
692.4	0.555267	1.78744	1.68679	1.66398	1.54692	1.59435	1.66895	1.24936
692.6	0.55391	1.78868	1.68572	1.66711	1.54567	1.595	1.67103	1.24747
692.8	0.552083	1.78818	1.68575	1.66664	1.54296	1.5957	1.67093	1.24653
693	0.551184	1.78823	1.68602	1.66328	1.54157	1.59657	1.66864	1.24654
693.2	0.55141	1.78799	1.68492	1.65928	1.5401	1.59652	1.66699	1.24667
693.4	0.553754	1.7891	1.68384	1.65608	1.53881	1.59554	1.66637	1.25048
693.6	0.555018	1.78857	1.68179	1.65267	1.53827	1.5948	1.66559	1.25501
693.8	0.557872	1.79049	1.6809	1.65291	1.53682	1.59469	1.6662	1.25585
694	0.559489	1.79184	1.68159	1.653	1.53507	1.59338	1.66797	1.25678
694.2	0.559408	1.78876	1.6814	1.65252	1.53373	1.59406	1.66816	1.25747
694.4	0.557319	1.78519	1.68228	1.65278	1.53483	1.59371	1.66759	1.25705
694.6	0.555277	1.78272	1.683	1.65239	1.5335	1.59405	1.66852	1.25749
694.8	0.550951	1.77807	1.68197	1.65126	1.53449	1.59465	1.66869	1.25918
695	0.5474	1.77481	1.68048	1.65193	1.53679	1.59505	1.66729	1.25887
695.2	0.547785	1.77606	1.68197	1.65627	1.54056	1.59481	1.66607	1.2587
695.4	0.545863	1.77805	1.68341	1.65941	1.54481	1.59528	1.66578	1.25879
695.6	0.545481	1.77966	1.68499	1.66056	1.54829	1.59497	1.66536	1.2564
695.8	0.546334	1.7805	1.68743	1.66084	1.54819	1.59356	1.66608	1.25304
696	0.547032	1.78105	1.6891	1.66356	1.54651	1.59323	1.66732	1.25303
696.2	0.544432	1.7834	1.69015	1.66457	1.54374	1.59086	1.66831	1.25407
696.4	0.545085	1.78546	1.6882	1.6637	1.54192	1.58935	1.66677	1.25162
696.6	0.546898	1.78619	1.6833	1.662	1.54189	1.58796	1.6653	1.25077
696.8	0.546497	1.7863	1.67914	1.6603	1.54096	1.58848	1.66312	1.25136
697	0.546293	1.7844	1.67672	1.65397	1.53901	1.58827	1.66097	1.25024
697.2	0.546702	1.77957	1.67425	1.64711	1.53749	1.58979	1.65752	1.24731
697.4	0.549162	1.77638	1.67413	1.6443	1.53132	1.58999	1.6569	1.24625
697.6	0.55082	1.77528	1.67626	1.64626	1.52704	1.58932	1.65678	1.2476
697.8	0.554386	1.77538	1.67825	1.64841	1.52696	1.58849	1.6582	1.2479
698	0.556883	1.77601	1.67864	1.65156	1.52833	1.58881	1.66005	1.24796
698.2	0.55772	1.77834	1.67843	1.6529	1.52977	1.59018	1.66175	1.25018
698.4	0.556839	1.78043	1.67739	1.65298	1.53432	1.59178	1.66207	1.25368
698.6	0.555428	1.77927	1.67699	1.65308	1.53719	1.5918	1.66097	1.25437
698.8	0.553602	1.77651	1.67589	1.65192	1.5371	1.58959	1.65902	1.25485
699	0.552173	1.77442	1.67574	1.65262	1.53838	1.58768	1.65874	1.25528
699.2	0.555705	1.77188	1.67525	1.65384	1.53724	1.58569	1.65947	1.25403
699.4	0.554678	1.76904	1.6763	1.65177	1.53702	1.58241	1.65992	1.2517
699.6	0.554099	1.76723	1.67501	1.64632	1.5371	1.58078	1.66012	1.2499
[truncated: 702 more rows]

## Sheet: BLI C435A
Time (s)	Channel 1	Channel 2	Channel 3	Channel 4	Channel 5	Channel 6	Channel 7	Channel 8
300	1.50112	1.4728	1.44455	1.39448	1.41116	1.45714	1.33258	1.39281
300.2	1.52061	2.2146	2.09373	1.74172	1.43472	1.39172	1.2819	1.33519
300.4	1.52155	2.28517	2.14409	1.77407	1.46366	1.40674	1.28436	1.33609
300.6	1.52198	2.35712	2.19597	1.81308	1.48881	1.42401	1.28911	1.3378
300.8	1.52271	2.42545	2.23993	1.85	1.51041	1.44131	1.29496	1.33884
301	1.5242	2.48918	2.27785	1.88252	1.53354	1.45699	1.30169	1.34277
301.2	1.52629	2.61492	2.35734	1.94684	1.58217	1.48651	1.31332	1.34946
301.4	1.52775	2.72836	2.42522	2.00607	1.62617	1.51414	1.32771	1.35677
301.6	1.5306	2.82451	2.48054	2.05799	1.66979	1.53943	1.34103	1.36528
301.8	1.53208	2.90703	2.53087	2.10307	1.71425	1.56374	1.35452	1.37601
302	1.53249	2.97709	2.57771	2.14479	1.75377	1.58786	1.36844	1.38274
302.2	1.53201	3.0366	2.6181	2.18368	1.78832	1.61305	1.38287	1.38777
302.4	1.53138	3.08708	2.65623	2.21965	1.82101	1.63777	1.39427	1.39437
302.6	1.52806	3.1335	2.6916	2.25031	1.8491	1.66013	1.40646	1.39826
302.8	1.52325	3.17616	2.72301	2.2786	1.87334	1.68175	1.41742	1.40196
303	1.52026	3.21444	2.75109	2.30403	1.89902	1.70156	1.42757	1.4075
303.2	1.51843	3.24906	2.77769	2.32744	1.92501	1.71826	1.43647	1.41249
303.4	1.51737	3.28143	2.80396	2.34902	1.94525	1.73339	1.44819	1.41725
303.6	1.51763	3.31159	2.82807	2.37078	1.96425	1.74842	1.458	1.42406
303.8	1.52112	3.33809	2.85104	2.39154	1.98239	1.76071	1.46911	1.4309
304	1.5232	3.36269	2.87247	2.41505	1.99878	1.77116	1.48047	1.43836
304.2	1.52345	3.38503	2.89309	2.43616	2.0126	1.7823	1.49003	1.44602
304.4	1.52231	3.40494	2.91051	2.45696	2.03193	1.795	1.49682	1.45253
304.6	1.52162	3.42266	2.92736	2.47402	2.05096	1.80915	1.50462	1.45811
304.8	1.52082	3.43968	2.94306	2.49174	2.07033	1.82393	1.51276	1.46223
305	1.52028	3.45504	2.95896	2.50565	2.08692	1.83892	1.52176	1.4661
305.2	1.52111	3.46971	2.9758	2.52079	2.10235	1.85292	1.53214	1.47017
305.4	1.52238	3.48563	2.99265	2.53427	2.11556	1.86548	1.54453	1.47348
305.6	1.52147	3.50169	3.00917	2.54899	2.12948	1.87613	1.55533	1.47699
305.8	1.52029	3.51755	3.02525	2.56148	2.14343	1.88577	1.56368	1.48149
306	1.51813	3.53532	3.04014	2.57325	2.15601	1.89633	1.56976	1.48431
306.2	1.51526	3.55353	3.05344	2.58299	2.16834	1.90815	1.57714	1.48946
306.4	1.51193	3.56889	3.06631	2.59438	2.1798	1.91925	1.58143	1.4952
306.6	1.50868	3.58477	3.07902	2.60631	2.19015	1.93016	1.5861	1.50044
306.8	1.50482	3.59908	3.0919	2.61951	2.20022	1.94103	1.59088	1.50456
307	1.50381	3.61	3.10554	2.63277	2.2125	1.95089	1.59469	1.50819
307.2	1.5045	3.61922	3.11675	2.6463	2.22377	1.96001	1.59809	1.50997
307.4	1.50838	3.63122	3.12743	2.65749	2.23654	1.97007	1.60252	1.51174
307.6	1.51521	3.64258	3.13702	2.66639	2.24841	1.97934	1.60984	1.51464
307.8	1.52075	3.65223	3.1473	2.67415	2.25726	1.98796	1.61777	1.51668
308	1.52395	3.66272	3.15569	2.68181	2.26574	1.99538	1.62627	1.52039
308.2	1.52536	3.67354	3.16752	2.69151	2.27615	2.00211	1.63395	1.5255
308.4	1.52598	3.6808	3.17918	2.70304	2.28547	2.00726	1.64092	1.52959
308.6	1.5248	3.68655	3.18915	2.7148	2.29504	2.01342	1.64704	1.53285
308.8	1.52534	3.69395	3.19721	2.72548	2.30637	2.01908	1.65091	1.53593
309	1.52424	3.70266	3.2062	2.73458	2.31416	2.02496	1.65428	1.53951
309.2	1.52407	3.7112	3.21346	2.74002	2.32029	2.03086	1.65725	1.54103
309.4	1.524	3.72073	3.22108	2.74625	2.32585	2.03819	1.66126	1.54336
309.6	1.52338	3.73057	3.23013	2.75359	2.33349	2.04433	1.66397	1.54475
309.8	1.52223	3.74017	3.23891	2.76093	2.34176	2.05109	1.66714	1.54771
310	1.5234	3.74731	3.24711	2.7691	2.34976	2.05696	1.67205	1.54997
310.2	1.52283	3.75377	3.25456	2.77837	2.35846	2.06429	1.6768	1.55317
310.4	1.52176	3.76053	3.26332	2.78654	2.36751	2.07158	1.68363	1.55659
310.6	1.52095	3.76601	3.27241	2.79484	2.37384	2.07921	1.6885	1.56217
310.8	1.52058	3.76909	3.28025	2.8016	2.37959	2.08622	1.69455	1.56721
311	1.52076	3.77298	3.28726	2.80769	2.38752	2.09451	1.69827	1.57312
311.2	1.52227	3.7763	3.29517	2.81247	2.39407	2.10036	1.70365	1.57842
311.4	1.52289	3.77963	3.3023	2.81665	2.40269	2.10453	1.70673	1.5822
311.6	1.52242	3.78404	3.30972	2.8215	2.4097	2.10968	1.71226	1.58572
311.8	1.52366	3.78877	3.31744	2.82876	2.41689	2.11499	1.71738	1.59
312	1.52239	3.79426	3.32399	2.83579	2.42331	2.11995	1.72194	1.59134
312.2	1.51966	3.79931	3.32816	2.8443	2.4317	2.12607	1.7243	1.59051
312.4	1.51635	3.80485	3.33153	2.85201	2.43721	2.13371	1.72825	1.59129
312.6	1.5163	3.80974	3.33529	2.85866	2.44462	2.14	1.73206	1.59122
312.8	1.51481	3.81844	3.34014	2.86454	2.45221	2.1445	1.73701	1.59019
313	1.51334	3.82454	3.34561	2.86964	2.46031	2.14885	1.74352	1.59104
313.2	1.51363	3.83154	3.35143	2.87423	2.46562	2.15436	1.75071	1.59535
313.4	1.51726	3.83755	3.3565	2.881	2.47133	2.15883	1.75602	1.5991
313.6	1.52113	3.84421	3.36114	2.8895	2.47505	2.16366	1.76095	1.60371
313.8	1.52514	3.84854	3.36621	2.89758	2.47663	2.16811	1.76365	1.60911
314	1.52952	3.85488	3.37363	2.90611	2.48007	2.17375	1.76634	1.61295
314.2	1.53261	3.85978	3.37974	2.91246	2.48486	2.17948	1.76812	1.61501
314.4	1.53205	3.86423	3.38489	2.91613	2.49024	2.18433	1.77002	1.61615
314.6	1.52942	3.86662	3.38818	2.91815	2.49734	2.1901	1.77167	1.61638
314.8	1.52768	3.86967	3.39118	2.9207	2.50359	2.19773	1.77453	1.61521
315	1.5261	3.87326	3.39351	2.92372	2.50907	2.20412	1.77655	1.61647
315.2	1.52692	3.87748	3.3991	2.93017	2.51382	2.20702	1.78028	1.61958
315.4	1.52646	3.88225	3.40678	2.93692	2.51648	2.21014	1.78407	1.62219
315.6	1.52557	3.88919	3.41599	2.94185	2.51872	2.21295	1.78797	1.62548
315.8	1.52328	3.89337	3.42393	2.9457	2.52509	2.21702	1.79106	1.62956
316	1.52224	3.89614	3.42869	2.94955	2.52962	2.2204	1.79602	1.63227
316.2	1.52005	3.90068	3.43185	2.95254	2.53514	2.22494	1.79732	1.63323
316.4	1.5207	3.90415	3.43429	2.95458	2.54242	2.23008	1.79907	1.63595
316.6	1.52075	3.90577	3.43706	2.95687	2.55223	2.23371	1.7988	1.63966
316.8	1.5197	3.90818	3.43908	2.95973	2.55665	2.23655	1.80134	1.64193
317	1.51724	3.91304	3.44408	2.96301	2.56064	2.24154	1.80388	1.64467
317.2	1.51476	3.91721	3.44981	2.96559	2.56762	2.24722	1.80743	1.647
317.4	1.51147	3.91954	3.45489	2.97058	2.57202	2.25353	1.80988	1.64817
317.6	1.51007	3.92196	3.45963	2.97581	2.57217	2.2588	1.81563	1.64864
317.8	1.50885	3.9247	3.46715	2.98214	2.57584	2.26408	1.81891	1.65101
318	1.5095	3.92534	3.47375	2.98882	2.5813	2.26838	1.82032	1.65384
318.2	1.5113	3.9272	3.47793	2.99636	2.58283	2.27223	1.82408	1.65842
318.4	1.51207	3.93257	3.48094	3.00357	2.58547	2.27437	1.82959	1.66298
318.6	1.51068	3.93937	3.48613	3.01126	2.5917	2.27925	1.8341	1.66427
318.8	1.51184	3.94387	3.49026	3.01697	2.59823	2.28284	1.83788	1.66508
319	1.51431	3.94749	3.4932	3.02048	2.60259	2.28582	1.8398	1.66634
319.2	1.51601	3.94837	3.49831	3.02246	2.60736	2.2892	1.84118	1.66755
319.4	1.51744	3.95023	3.50277	3.02423	2.61184	2.29366	1.84397	1.67047
319.6	1.51843	3.94935	3.50451	3.02548	2.61289	2.29518	1.84701	1.67494
319.8	1.51748	3.95183	3.50596	3.02732	2.61358	2.29745	1.85032	1.67823
320	1.51639	3.95629	3.50986	3.03037	2.61712	2.301	1.85408	1.67965
320.2	1.51404	3.96132	3.51402	3.03384	2.62279	2.30375	1.85758	1.68043
320.4	1.51532	3.96549	3.5178	3.03672	2.62722	2.30738	1.85863	1.67942
320.6	1.52027	3.971	3.52032	3.03936	2.63163	2.31257	1.86052	1.67921
320.8	1.52735	3.97553	3.5232	3.04377	2.6348	2.31679	1.86346	1.68138
321	1.53112	3.97769	3.52626	3.04833	2.63684	2.31887	1.86754	1.68573
321.2	1.53337	3.97905	3.52664	3.05315	2.63739	2.32132	1.87088	1.6895
321.4	1.53221	3.97894	3.52874	3.05841	2.63779	2.32203	1.87505	1.69282
321.6	1.52875	3.97865	3.53416	3.06329	2.63982	2.32343	1.87657	1.69578
321.8	1.52281	3.97884	3.53883	3.06671	2.64183	2.32543	1.87746	1.69599
322	1.51688	3.97924	3.5422	3.07051	2.64598	2.32871	1.87891	1.69593
322.2	1.51435	3.98237	3.54774	3.0737	2.64783	2.3323	1.88037	1.69709
322.4	1.51402	3.98623	3.55295	3.0764	2.65251	2.33735	1.88052	1.69971
322.6	1.51432	3.9899	3.55395	3.07961	2.65986	2.34114	1.88162	1.70192
322.8	1.51644	3.99325	3.55511	3.0821	2.66634	2.34496	1.8847	1.70443
323	1.52039	3.99855	3.55704	3.08337	2.66851	2.34855	1.89088	1.70639
323.2	1.52275	4.00193	3.55941	3.08604	2.6726	2.35186	1.89772	1.70936
323.4	1.5227	4.00548	3.56263	3.08826	2.67806	2.35369	1.90446	1.71178
323.6	1.52263	4.00801	3.5677	3.08987	2.67875	2.35566	1.90996	1.71545
323.8	1.52155	4.01012	3.57231	3.09202	2.68167	2.35811	1.91478	1.72096
324	1.52174	4.01122	3.57616	3.09593	2.68665	2.36026	1.91672	1.72555
324.2	1.52038	4.00935	3.57846	3.09978	2.69062	2.36278	1.91817	1.72764
324.4	1.51909	4.00864	3.58104	3.10219	2.69368	2.36481	1.91805	1.7301
324.6	1.51975	4.00971	3.58294	3.10548	2.69805	2.3686	1.91898	1.73045
324.8	1.51927	4.01202	3.58451	3.10925	2.70217	2.37243	1.92101	1.72914
325	1.51742	4.01187	3.58603	3.11299	2.70634	2.37683	1.92401	1.72797
325.2	1.51795	4.01702	3.58868	3.11359	2.70922	2.38038	1.92556	1.72831
325.4	1.51979	4.01961	3.59098	3.11527	2.71016	2.38559	1.92708	1.72927
325.6	1.52177	4.02299	3.59482	3.11812	2.71172	2.38802	1.92919	1.73069
325.8	1.52426	4.02432	3.5997	3.12061	2.71188	2.38972	1.92971	1.73166
326	1.5244	4.02789	3.60508	3.12235	2.71258	2.39151	1.92806	1.73348
326.2	1.52355	4.03069	3.60937	3.12629	2.71522	2.39299	1.92871	1.73423
326.4	1.52526	4.03555	3.61316	3.12954	2.717	2.39287	1.93118	1.73462
326.6	1.52278	4.03795	3.6161	3.13052	2.71892	2.3946	1.93534	1.73505
326.8	1.51833	4.04101	3.61829	3.13141	2.72415	2.39713	1.94006	1.73671
327	1.51648	4.04471	3.61851	3.13243	2.72749	2.39956	1.9446	1.73849
327.2	1.51859	4.04678	3.61959	3.13393	2.72911	2.40194	1.94874	1.73966
327.4	1.51965	4.04823	3.62058	3.13765	2.73228	2.40637	1.95232	1.7395
327.6	1.5221	4.04961	3.62226	3.14278	2.7349	2.41083	1.95161	1.74167
327.8	1.52534	4.05153	3.62466	3.14782	2.73392	2.41428	1.95034	1.74425
328	1.52365	4.05309	3.62854	3.15286	2.73565	2.41841	1.95032	1.74626
328.2	1.52026	4.05492	3.63095	3.15738	2.73969	2.4229	1.95152	1.74993
328.4	1.51961	4.05524	3.63451	3.16005	2.74395	2.42593	1.95352	1.75342
328.6	1.51896	4.05741	3.63922	3.1621	2.74948	2.42785	1.95786	1.75449
328.8	1.5198	4.05853	3.64251	3.16189	2.75608	2.43015	1.96065	1.75704
329	1.52679	4.05964	3.64545	3.1614	2.76061	2.43036	1.96433	1.75753
329.2	1.53096	4.06171	3.64845	3.15951	2.76419	2.4314	1.96635	1.75754
329.4	1.52911	4.06412	3.64932	3.15833	2.7656	2.43345	1.96707	1.75917
329.6	1.52519	4.06493	3.6479	3.15949	2.76394	2.4361	1.96597	1.76125
329.8	1.52239	4.06641	3.64911	3.16411	2.76273	2.43804	1.97024	1.76175
330	1.51816	4.06896	3.65029	3.16799	2.76262	2.43933	1.97279	1.76418
330.2	1.51743	4.06997	3.6525	3.17199	2.76362	2.44124	1.97485	1.76519
330.4	1.51711	4.07058	3.65722	3.17546	2.76446	2.4436	1.97636	1.76553
330.6	1.51886	4.07301	3.66126	3.17701	2.76832	2.44577	1.97948	1.76647
330.8	1.52057	4.07621	3.66249	3.17773	2.77152	2.44754	1.97886	1.76909
331	1.52092	4.07745	3.6635	3.17951	2.77408	2.45006	1.98019	1.77132
331.2	1.5178	4.07852	3.66613	3.18263	2.77377	2.45284	1.9826	1.77547
331.4	1.5146	4.08044	3.66759	3.18707	2.77632	2.45551	1.98549	1.78055
331.6	1.51392	4.0821	3.67086	3.19259	2.77905	2.45836	1.98844	1.78484
331.8	1.51301	4.08304	3.67457	3.19634	2.78059	2.46184	1.99143	1.78575
332	1.51299	4.08299	3.67692	3.19898	2.78256	2.46464	1.99309	1.78602
332.2	1.51384	4.08319	3.67709	3.20202	2.78665	2.46549	1.99428	1.78443
332.4	1.51792	4.08492	3.67687	3.2044	2.78765	2.46665	1.99479	1.78289
332.6	1.51738	4.08559	3.67673	3.20489	2.78839	2.46766	1.99538	1.78269
332.8	1.51737	4.08592	3.67742	3.20471	2.79165	2.46843	1.99591	1.78402
333	1.51673	4.08722	3.67922	3.20584	2.7933	2.47158	1.99744	1.78445
333.2	1.5172	4.08902	3.68163	3.2069	2.79563	2.4745	1.99886	1.78538
333.4	1.51503	4.0907	3.685	3.20799	2.80002	2.47512	2.00263	1.78666
333.6	1.51641	4.09445	3.68737	3.2105	2.80308	2.47634	2.00642	1.78852
333.8	1.51668	4.09776	3.68963	3.21444	2.80512	2.47842	2.00863	1.79028
334	1.51544	4.10052	3.69268	3.21878	2.80795	2.48024	2.00985	1.79443
334.2	1.51554	4.10225	3.6952	3.22204	2.81074	2.48156	2.00973	1.79719
334.4	1.51613	4.10193	3.69815	3.22471	2.81449	2.48431	2.00864	1.79715
334.6	1.51595	4.09861	3.70042	3.2247	2.81855	2.48479	2.00771	1.79691
334.8	1.51627	4.09667	3.70143	3.22578	2.82089	2.48639	2.01006	1.79707
335	1.51999	4.09735	3.70168	3.22749	2.82284	2.48725	2.01285	1.79597
335.2	1.52096	4.09931	3.70346	3.23046	2.82455	2.49004	2.01565	1.79882
335.4	1.5232	4.10149	3.70537	3.23391	2.8244	2.49237	2.01914	1.8017
335.6	1.5247	4.10736	3.70865	3.23886	2.8237	2.49579	2.02227	1.80371
335.8	1.52613	4.11299	3.71305	3.24245	2.82545	2.49877	2.02268	1.80446
336	1.52439	4.11604	3.71691	3.24325	2.82763	2.50169	2.02289	1.80629
336.2	1.52342	4.11861	3.72101	3.24174	2.82885	2.50528	2.02445	1.80592
336.4	1.52009	4.12125	3.72347	3.23981	2.83038	2.50936	2.02635	1.80841
336.6	1.51863	4.12254	3.7238	3.23919	2.83329	2.51341	2.02858	1.81197
336.8	1.51627	4.12389	3.72443	3.24071	2.83594	2.51637	2.03089	1.81573
337	1.51667	4.1249	3.72635	3.2427	2.83995	2.51774	2.03094	1.81916
337.2	1.51703	4.1259	3.7275	3.24564	2.84451	2.51779	2.03165	1.82104
337.4	1.51903	4.12745	3.72881	3.25035	2.84859	2.51579	2.03207	1.81993
337.6	1.51844	4.12716	3.73153	3.25403	2.85094	2.51337	2.03269	1.81867
337.8	1.51737	4.12614	3.73359	3.25621	2.85103	2.51204	2.03417	1.81797
338	1.5162	4.12607	3.73542	3.25838	2.84834	2.51343	2.03696	1.8164
338.2	1.51469	4.12773	3.73647	3.26039	2.84546	2.51536	2.03927	1.81613
338.4	1.51214	4.12813	3.73825	3.26137	2.84424	2.51914	2.04165	1.81613
338.6	1.5121	4.12804	3.73964	3.26103	2.84438	2.5227	2.04211	1.81463
338.8	1.51337	4.12952	3.7413	3.26063	2.84658	2.52543	2.041	1.81585
339	1.51384	4.13089	3.74121	3.26075	2.84962	2.52769	2.04259	1.81963
339.2	1.515	4.13186	3.74329	3.2615	2.85173	2.52914	2.04518	1.82316
339.4	1.51464	4.13419	3.74465	3.26377	2.85283	2.53006	2.04879	1.82475
339.6	1.51459	4.13653	3.74784	3.26689	2.85659	2.53155	2.05276	1.82706
339.8	1.51343	4.13722	3.74899	3.26892	2.86017	2.53435	2.05681	1.82733
340	1.5116	4.13769	3.75213	3.27142	2.86486	2.53716	2.05724	1.82695
340.2	1.50829	4.13812	3.75346	3.27407	2.86858	2.53799	2.05835	1.82828
340.4	1.5094	4.1384	3.75574	3.27373	2.87313	2.53867	2.05978	1.83234
340.6	1.5129	4.14118	3.75557	3.27439	2.87618	2.54124	2.06026	1.83455
340.8	1.51699	4.14301	3.75672	3.27698	2.87762	2.54262	2.06004	1.83636
341	1.52041	4.14548	3.75781	3.27928	2.87874	2.54425	2.06223	1.83851
341.2	1.52519	4.1476	3.75891	3.2806	2.8835	2.54663	2.06255	1.83746
341.4	1.52642	4.14953	3.75878	3.28388	2.88775	2.54921	2.06134	1.83574
341.6	1.52408	4.15065	3.75938	3.2873	2.88946	2.55028	2.0632	1.83409
341.8	1.52127	4.15108	3.76219	3.28826	2.89215	2.55317	2.06683	1.83257
342	1.51832	4.15058	3.76484	3.28802	2.89419	2.55413	2.06871	1.83097
342.2	1.51494	4.14998	3.76759	3.29049	2.89278	2.55489	2.07096	1.83295
342.4	1.51479	4.14966	3.77024	3.29367	2.89142	2.55456	2.07286	1.83532
342.6	1.51642	4.14746	3.77328	3.29455	2.89271	2.55488	2.07348	1.8385
342.8	1.51662	4.147	3.7752	3.29636	2.89265	2.5539	2.07369	1.84218
343	1.51758	4.14813	3.77517	3.29911	2.89389	2.55403	2.07406	1.84444
343.2	1.51952	4.14963	3.77669	3.29916	2.89752	2.55521	2.07556	1.84592
343.4	1.52056	4.15013	3.77907	3.29716	2.9008	2.55847	2.07694	1.84812
343.6	1.51861	4.15194	3.78096	3.29699	2.90133	2.56093	2.07747	1.85113
343.8	1.51726	4.15432	3.78032	3.29937	2.903	2.56307	2.07973	1.85344
344	1.51771	4.15539	3.78291	3.30346	2.90579	2.56661	2.08337	1.85557
344.2	1.51841	4.15626	3.78369	3.30787	2.90856	2.57108	2.08435	1.85673
344.4	1.51885	4.15883	3.78437	3.31297	2.90844	2.57353	2.0857	1.85955
344.6	1.52142	4.1613	3.78605	3.31783	2.9091	2.57518	2.08823	1.86324
344.8	1.52389	4.16207	3.79034	3.31889	2.91021	2.57619	2.09004	1.86559
345	1.5239	4.16198	3.79226	3.31884	2.90769	2.57638	2.09091	1.86616
345.2	1.52165	4.16362	3.79428	3.32001	2.90432	2.57652	2.09291	1.86671
345.4	1.51768	4.16493	3.79636	3.32162	2.90447	2.57766	2.0943	1.86635
345.6	1.51204	4.16839	3.79847	3.32157	2.90569	2.58029	2.09529	1.86511
345.8	1.51052	4.16984	3.79895	3.32294	2.90688	2.58289	2.09536	1.86559
346	1.51147	4.17247	3.7995	3.3223	2.90945	2.58458	2.09384	1.86782
346.2	1.51467	4.16993	3.8006	3.32149	2.91275	2.58425	2.09341	1.87167
346.4	1.51625	4.16618	3.80156	3.32205	2.91688	2.58384	2.09475	1.87423
346.6	1.51737	4.1616	3.8022	3.32499	2.92031	2.58284	2.09733	1.87589
346.8	1.51681	4.16109	3.80465	3.32731	2.92284	2.58181	2.10072	1.8735
347	1.51527	4.16065	3.80833	3.3295	2.92723	2.58189	2.10478	1.87178
347.2	1.51322	4.16323	3.81047	3.32947	2.9309	2.58431	2.10706	1.86903
347.4	1.51412	4.16524	3.81317	3.32722	2.93279	2.58683	2.10667	1.86594
347.6	1.5157	4.167	3.81461	3.32507	2.93347	2.58968	2.10513	1.86241
347.8	1.51716	4.16746	3.81428	3.32448	2.9346	2.59387	2.10493	1.8622
348	1.51684	4.16833	3.81335	3.32645	2.9338	2.5973	2.10668	1.86326
348.2	1.51723	4.16856	3.81324	3.33061	2.9327	2.59975	2.10668	1.86434
348.4	1.51738	4.17194	3.81368	3.33388	2.93382	2.60106	2.10766	1.86586
348.6	1.51893	4.17526	3.81519	3.33518	2.9358	2.60152	2.10828	1.86982
348.8	1.51904	4.18008	3.81855	3.33669	2.93392	2.6021	2.10725	1.8732
349	1.5198	4.18382	3.82162	3.33805	2.93482	2.60275	2.10489	1.87563
349.2	1.51673	4.18556	3.82525	3.33685	2.93601	2.60334	2.10683	1.87727
349.4	1.51294	4.18413	3.82893	3.33894	2.93343	2.60394	2.10844	1.87987
349.6	1.5091	4.18328	3.83092	3.3427	2.93077	2.60552	2.11124	1.87899
349.8	1.50731	4.18219	3.83005	3.3467	2.93322	2.60601	2.11371	1.87931
350	1.5064	4.18236	3.83002	3.34837	2.93358	2.60747	2.11805	1.88002
350.2	1.50929	4.18375	3.82938	3.35061	2.93497	2.61	2.12034	1.88117
350.4	1.51248	4.1859	3.82738	3.3515	2.93964	2.6127	2.12397	1.88207
350.6	1.51361	4.18693	3.82724	3.35194	2.94433	2.61403	2.12639	1.88495
350.8	1.51284	4.18664	3.8285	3.35194	2.94865	2.61681	2.12693	1.88714
351	1.51203	4.18701	3.82952	3.35248	2.9517	2.61764	2.12438	1.88733
351.2	1.51094	4.18846	3.83048	3.35493	2.95482	2.61736	2.1233	1.88804
351.4	1.50984	4.19328	3.83281	3.35651	2.95461	2.61778	2.12221	1.88935
351.6	1.51155	4.19697	3.8356	3.35826	2.95424	2.61969	2.1214	1.89066
351.8	1.51319	4.20026	3.83892	3.35834	2.95219	2.62081	2.12183	1.89223
352	1.51467	4.20101	3.84169	3.35973	2.95172	2.62197	2.12509	1.89424
352.2	1.51549	4.20081	3.84373	3.36013	2.9509	2.62327	2.12785	1.89507
352.4	1.51678	4.20009	3.84465	3.36123	2.95273	2.62453	2.12862	1.8941
352.6	1.51747	4.19901	3.8453	3.36145	2.95573	2.62585	2.1299	1.89353
352.8	1.51489	4.19603	3.84539	3.3633	2.95916	2.62517	2.13191	1.89427
353	1.51101	4.19645	3.84637	3.36427	2.96109	2.62575	2.13257	1.89514
353.2	1.50777	4.19748	3.84787	3.36514	2.96213	2.62815	2.13264	1.89625
353.4	1.50576	4.19632	3.84741	3.36642	2.96351	2.63026	2.13402	1.89982
353.6	1.50362	4.19657	3.84559	3.36866	2.96522	2.63056	2.13643	1.90249
353.8	1.50619	4.20015	3.84466	3.37022	2.96803	2.63119	2.13793	1.90266
354	1.50935	4.19995	3.84339	3.37104	2.96919	2.63298	2.1383	1.90274
354.2	1.51177	4.20018	3.84326	3.37179	2.97234	2.63386	2.13967	1.90252
354.4	1.51415	4.20021	3.84459	3.37157	2.9755	2.63478	2.14111	1.90141
354.6	1.5155	4.20061	3.84714	3.37263	2.97697	2.63678	2.14222	1.90018
354.8	1.51604	4.20113	3.84958	3.37376	2.97496	2.64064	2.14328	1.90066
355	1.51662	4.20305	3.8527	3.37551	2.97497	2.64229	2.14658	1.90171
355.2	1.51704	4.2049	3.85474	3.37824	2.97308	2.64309	2.14729	1.90382
355.4	1.51578	4.20747	3.85689	3.3811	2.97007	2.64499	2.14889	1.90461
355.6	1.51528	4.20826	3.85992	3.3818	2.968	2.64525	2.14883	1.90611
355.8	1.51598	4.20984	3.86249	3.38121	2.96841	2.64376	2.14878	1.90753
356	1.51629	4.21111	3.86291	3.38079	2.96848	2.64187	2.14626	1.90847
356.2	1.51587	4.21249	3.86273	3.38116	2.96972	2.64123	2.14762	1.90928
356.4	1.51493	4.21289	3.86339	3.38041	2.973	2.64086	2.14819	1.91024
356.6	1.51569	4.21476	3.86418	3.38079	2.9766	2.64427	2.14932	1.91095
356.8	1.51645	4.21574	3.86609	3.38315	2.98133	2.64728	2.15149	1.91166
357	1.51694	4.21714	3.86908	3.38597	2.98794	2.65132	2.15652	1.91224
357.2	1.51817	4.21892	3.87209	3.38733	2.99133	2.65413	2.15939	1.91157
357.4	1.52322	4.21975	3.87315	3.38921	2.99315	2.65564	2.16216	1.91152
357.6	1.52339	4.2196	3.87093	3.38998	2.99418	2.65514	2.16479	1.91203
357.8	1.51924	4.21877	3.86943	3.3912	2.99287	2.65559	2.16683	1.91303
358	1.5168	4.21902	3.86843	3.39283	2.98931	2.65583	2.16559	1.91437
358.2	1.51261	4.21709	3.86864	3.39514	2.98858	2.65736	2.16235	1.91454
358.4	1.50615	4.21711	3.87066	3.39655	2.98666	2.65971	2.15955	1.91523
358.6	1.50331	4.21709	3.87464	3.39857	2.98633	2.66076	2.15761	1.9162
358.8	1.5056	4.21758	3.87775	3.40068	2.9883	2.66138	2.15725	1.91728
359	1.50641	4.21737	3.87911	3.40322	2.99097	2.66326	2.15992	1.91742
359.2	1.5078	4.22008	3.88042	3.40526	2.99228	2.66363	2.16456	1.9198
359.4	1.5094	4.22123	3.8812	3.40677	2.9946	2.66368	2.16842	1.92084
359.6	1.51155	4.22395	3.88256	3.40686	2.99793	2.66425	2.17251	1.92236
359.8	1.51147	4.22593	3.88418	3.4055	3.00064	2.66492	2.17567	1.92329
360	1.51218	4.22703	3.88584	3.40537	3.0029	2.66576	2.17748	1.92573
360.2	1.51483	4.22464	3.88751	3.4038	3.00538	2.66727	2.1782	1.92739
360.4	1.51548	4.22385	3.8899	3.40296	3.00673	2.66915	2.17923	1.93002
360.6	1.51509	4.22323	3.8924	3.40374	3.00779	2.67032	2.18037	1.9306
360.8	1.51441	4.22299	3.89319	3.40584	3.00811	2.67264	2.18007	1.9301
361	1.51308	4.22223	3.89474	3.40685	3.00969	2.67354	2.17966	1.9301
361.2	1.51096	4.22318	3.89517	3.40699	3.01114	2.67296	2.17923	1.93037
361.4	1.5107	4.22343	3.89451	3.4085	3.01328	2.67216	2.17874	1.93022
361.6	1.51186	4.22473	3.89317	3.40992	3.01335	2.67205	2.17739	1.93093
361.8	1.51549	4.22624	3.89275	3.41024	3.01157	2.67414	2.17667	1.93191
362	1.5173	4.2296	3.89303	3.41018	3.01234	2.67709	2.17698	1.92986
362.2	1.51781	4.23353	3.89417	3.41254	3.01303	2.6816	2.17966	1.92805
362.4	1.51747	4.23689	3.89457	3.41457	3.01293	2.68553	2.18115	1.92707
362.6	1.51618	4.23639	3.89697	3.41527	3.01349	2.69051	2.18195	1.92748
362.8	1.5109	4.23588	3.8989	3.41684	3.01626	2.68935	2.1828	1.92757
363	1.50852	4.23589	3.90132	3.41882	3.01729	2.68664	2.18404	1.9301
363.2	1.5056	4.23441	3.90401	3.4209	3.01929	2.68444	2.18371	1.93285
363.4	1.50195	4.23309	3.90771	3.42328	3.02086	2.68168	2.18382	1.93575
363.6	1.49941	4.23356	3.90879	3.42708	3.02127	2.67882	2.18409	1.93812
363.8	1.50175	4.23536	3.90838	3.42923	3.021	2.67983	2.18542	1.94066
364	1.50672	4.23448	3.90859	3.42827	3.01916	2.68318	2.18444	1.94144
364.2	1.51258	4.23498	3.90722	3.42805	3.01639	2.68606	2.18362	1.94141
364.4	1.51652	4.2351	3.90677	3.42655	3.01727	2.69005	2.18572	1.9411
364.6	1.51995	4.23477	3.90767	3.42532	3.01889	2.69302	2.18805	1.9394
364.8	1.52002	4.23513	3.91115	3.42567	3.01974	2.69572	2.18992	1.93969
365	1.51628	4.23769	3.91174	3.42755	3.02242	2.69658	2.19279	1.9416
365.2	1.513	4.23967	3.91268	3.42856	3.02546	2.69631	2.19608	1.9445
365.4	1.51075	4.24055	3.91303	3.43038	3.02816	2.69529	2.1974	1.94657
365.6	1.50798	4.24274	3.91247	3.4321	3.03048	2.69494	2.19965	1.94853
365.8	1.50684	4.24344	3.91066	3.43315	3.03271	2.69429	2.2006	1.94892
366	1.50625	4.24205	3.91233	3.43483	3.03416	2.69425	2.20137	1.94934
366.2	1.50636	4.23977	3.91413	3.43554	3.03661	2.69428	2.1999	1.9479
366.4	1.51202	4.24034	3.91597	3.43684	3.03688	2.69692	2.20011	1.94727
366.6	1.51669	4.24259	3.918	3.43785	3.0369	2.69842	2.19963	1.94952
366.8	1.51797	4.24333	3.9205	3.43827	3.03877	2.69957	2.19994	1.9497
367	1.51955	4.2446	3.92106	3.43792	3.04098	2.70076	2.19946	1.94765
367.2	1.52346	4.24614	3.92176	3.43884	3.04189	2.70192	2.19959	1.94885
367.4	1.52303	4.24664	3.92205	3.43897	3.04238	2.70098	2.19831	1.95086
367.6	1.52048	4.24417	3.92213	3.43807	3.04342	2.69972	2.19937	1.94893
367.8	1.5197	4.24264	3.92232	3.43702	3.04342	2.69863	2.20142	1.94869
368	1.51929	4.24174	3.92396	3.43757	3.04216	2.69891	2.20521	1.95137
368.2	1.51617	4.24417	3.92501	3.43957	3.04144	2.70143	2.21054	1.95242
368.4	1.51247	4.2443	3.92664	3.44228	3.04258	2.70316	2.21443	1.95246
368.6	1.51233	4.24512	3.92805	3.44503	3.04035	2.70621	2.21441	1.9541
368.8	1.51248	4.24516	3.93026	3.44754	3.04095	2.70965	2.2119	1.95664
369	1.51251	4.24475	3.93091	3.45	3.04206	2.71134	2.21029	1.95737
369.2	1.51329	4.24135	3.93283	3.45143	3.04286	2.71278	2.20841	1.95802
369.4	1.51503	4.24085	3.93421	3.45269	3.04412	2.71529	2.20682	1.95791
369.6	1.51624	4.24183	3.93608	3.45454	3.04966	2.719	2.20587	1.9589
369.8	1.51678	4.2448	3.93746	3.45637	3.05205	2.72189	2.20739	1.95986
370	1.51528	4.24848	3.9393	3.45633	3.0552	2.72421	2.20856	1.96119
370.2	1.5128	4.25175	3.94085	3.45541	3.05766	2.7241	2.21002	1.9632
370.4	1.50973	4.25346	3.94103	3.45386	3.05866	2.7229	2.21228	1.96571
370.6	1.50747	4.25361	3.94127	3.4525	3.05841	2.7206	2.21611	1.96687
370.8	1.50718	4.25298	3.94009	3.45138	3.06092	2.71944	2.22011	1.96655
371	1.50997	4.25309	3.93962	3.45218	3.05999	2.7189	2.22107	1.96758
371.2	1.51098	4.25561	3.94102	3.45261	3.05856	2.71982	2.22105	1.96712
371.4	1.5145	4.25872	3.94439	3.45396	3.05622	2.72227	2.22078	1.96744
371.6	1.51563	4.26136	3.94668	3.45468	3.05554	2.72505	2.22023	1.96721
371.8	1.51497	4.26206	3.94809	3.45681	3.05266	2.72811	2.21776	1.96887
372	1.5116	4.26089	3.94798	3.45866	3.05197	2.72964	2.21664	1.97017
372.2	1.51046	4.25694	3.94485	3.46109	3.05378	2.73147	2.21757	1.97096
372.4	1.50968	4.25345	3.9397	3.46275	3.05493	2.73051	2.21837	1.97208
372.6	1.51002	4.25141	3.93585	3.46515	3.05443	2.72899	2.21853	1.97602
372.8	1.51182	4.2522	3.93503	3.46676	3.05648	2.72659	2.21911	1.97819
373	1.5139	4.25375	3.93548	3.46801	3.06041	2.72566	2.2191	1.97798
373.2	1.51761	4.25665	3.93695	3.46901	3.06218	2.72482	2.22025	1.9781
373.4	1.52149	4.25874	3.94032	3.47035	3.06455	2.72686	2.22212	1.97629
373.6	1.52445	4.25893	3.94403	3.47043	3.0664	2.72949	2.22367	1.97293
373.8	1.52467	4.25769	3.94733	3.46901	3.06736	2.73105	2.22592	1.97072
374	1.52501	4.25673	3.95061	3.46826	3.06656	2.73184	2.23024	1.97033
374.2	1.52475	4.25705	3.95394	3.46862	3.06602	2.732	2.2305	1.97073
374.4	1.52021	4.2578	3.95555	3.46839	3.06614	2.73287	2.2297	1.97359
374.6	1.51794	4.25927	3.95616	3.46931	3.06801	2.73266	2.22838	1.9767
374.8	1.518	4.26086	3.95631	3.47116	3.06907	2.73281	2.22715	1.9784
375	1.51975	4.26331	3.95711	3.47277	3.07138	2.73334	2.22755	1.98022
375.2	1.51881	4.26448	3.95834	3.47348	3.07606	2.73495	2.22861	1.983
375.4	1.51927	4.26582	3.96041	3.47438	3.079	2.73374	2.23025	1.98423
375.6	1.51541	4.26826	3.96202	3.47511	3.07768	2.73428	2.23387	1.98507
375.8	1.51211	4.27025	3.96414	3.47611	3.07931	2.73654	2.2363	1.98652
376	1.509	4.27176	3.96606	3.47711	3.0806	2.73986	2.23651	1.98727
376.2	1.50742	4.27164	3.96815	3.47849	3.08238	2.7418	2.23751	1.98756
376.4	1.50649	4.27114	3.97081	3.48022	3.08462	2.74611	2.23984	1.9862
376.6	1.50737	4.26946	3.97344	3.48105	3.08838	2.74786	2.2396	1.98525
376.8	1.50854	4.26785	3.97283	3.48131	3.0878	2.74903	2.24015	1.98659
377	1.50741	4.26794	3.97152	3.48115	3.08776	2.74716	2.23936	1.9875
377.2	1.50924	4.27144	3.96953	3.48052	3.08679	2.74597	2.23909	1.98774
377.4	1.5111	4.27476	3.96751	3.48044	3.08765	2.74379	2.23687	1.98839
377.6	1.51244	4.27808	3.96596	3.48119	3.08863	2.74412	2.23592	1.98857
377.8	1.51194	4.28011	3.96759	3.48277	3.08868	2.74325	2.23501	1.98771
378	1.51292	4.27974	3.96848	3.48292	3.08703	2.74479	2.23563	1.98774
378.2	1.51324	4.27858	3.96991	3.48259	3.08498	2.74485	2.23736	1.98848
378.4	1.51522	4.27889	3.97182	3.48303	3.08376	2.74443	2.23927	1.992
378.6	1.51765	4.27862	3.97487	3.486	3.08217	2.74299	2.24064	1.99494
378.8	1.52106	4.27881	3.97621	3.48839	3.08307	2.743	2.24256	1.99705
379	1.52269	4.27853	3.97698	3.49095	3.08473	2.744	2.24327	1.99937
379.2	1.52155	4.27761	3.97786	3.49197	3.08554	2.74542	2.24267	2.00016
379.4	1.51771	4.27629	3.97846	3.49227	3.08445	2.74831	2.24177	1.99843
379.6	1.51291	4.27529	3.97867	3.49171	3.0839	2.75275	2.24278	1.99764
379.8	1.50994	4.27772	3.98074	3.49265	3.08469	2.75732	2.24501	1.99758
380	1.50856	4.28094	3.98267	3.49461	3.08712	2.76054	2.24904	1.9963
380.2	1.50834	4.28307	3.98344	3.497	3.08906	2.76341	2.25179	1.99466
380.4	1.50953	4.28325	3.98406	3.49932	3.09131	2.76503	2.2541	1.99388
380.6	1.51276	4.28339	3.9849	3.49883	3.0948	2.76446	2.25418	1.99414
380.8	1.514	4.28179	3.98566	3.49831	3.09816	2.76191	2.25333	1.99388
381	1.51567	4.28146	3.98555	3.49728	3.09849	2.76105	2.25278	1.99483
381.2	1.51398	4.28027	3.98604	3.49882	3.09987	2.76126	2.25227	1.99788
381.4	1.51368	4.28002	3.98665	3.49956	3.10223	2.76177	2.25316	2.00138
381.6	1.51329	4.28166	3.98616	3.50038	3.10577	2.7622	2.25548	2.00294
381.8	1.51019	4.28324	3.98544	3.50014	3.10626	2.76269	2.25641	2.00272
382	1.50495	4.28286	3.98733	3.50089	3.10682	2.76177	2.25603	2.00195
382.2	1.50492	4.28464	3.98803	3.50236	3.10867	2.76225	2.25606	2.00047
382.4	1.50351	4.28714	3.98807	3.50364	3.11016	2.76318	2.25625	1.99879
382.6	1.50442	4.2883	3.98859	3.5062	3.10855	2.76442	2.25632	1.99976
382.8	1.50926	4.28663	3.98882	3.50815	3.10805	2.76751	2.25601	2.00295
383	1.51445	4.28646	3.9879	3.50882	3.10896	2.76943	2.25466	2.00592
383.2	1.5155	4.28563	3.98976	3.50745	3.10711	2.76778	2.25381	2.00861
383.4	1.5178	4.28481	3.99167	3.50706	3.10494	2.76613	2.25409	2.01009
383.6	1.51961	4.28529	3.9944	3.50747	3.10365	2.76584	2.25565	2.01023
383.8	1.51791	4.28728	3.99815	3.50826	3.10378	2.76555	2.25813	2.01018
384	1.51486	4.28802	4.00249	3.51056	3.10403	2.76772	2.26095	2.00952
384.2	1.51456	4.28917	4.00382	3.5132	3.10404	2.77108	2.26333	2.01005
384.4	1.51398	4.2903	4.00414	3.51536	3.10434	2.77394	2.26418	2.01117
384.6	1.51123	4.29042	4.00397	3.51594	3.10638	2.77631	2.26431	2.00966
384.8	1.50913	4.29143	4.00289	3.51806	3.10704	2.77788	2.26525	2.00732
385	1.51111	4.29252	4.00014	3.51982	3.10848	2.77713	2.26844	2.00717
385.2	1.51505	4.29269	3.998	3.52142	3.11061	2.77564	2.27199	2.00679
385.4	1.51937	4.29177	3.99804	3.52191	3.11417	2.77554	2.27433	2.00701
385.6	1.52185	4.2903	3.99744	3.52427	3.1165	2.77617	2.27493	2.00864
385.8	1.52274	4.28845	3.99706	3.52423	3.11995	2.7784	2.27384	2.01058
386	1.5218	4.28767	3.99904	3.52337	3.12154	2.78044	2.27236	2.01078
386.2	1.51758	4.28763	4.00277	3.52173	3.12247	2.78241	2.27161	2.01054
386.4	1.51402	4.28827	4.00338	3.52162	3.12156	2.78225	2.27158	2.00922
386.6	1.51223	4.28995	4.00362	3.52094	3.12096	2.78196	2.27252	2.00843
386.8	1.51352	4.29232	4.00405	3.52101	3.11989	2.78052	2.27669	2.00744
387	1.51449	4.29326	4.00553	3.52076	3.12026	2.7811	2.27965	2.00874
387.2	1.51708	4.29467	4.00724	3.52084	3.12052	2.78323	2.28053	2.01092
387.4	1.51577	4.29536	4.01203	3.52031	3.12066	2.78501	2.27849	2.01414
387.6	1.51369	4.29659	4.01645	3.51953	3.12138	2.7858	2.27554	2.01599
387.8	1.51255	4.29753	4.01885	3.52108	3.12171	2.78651	2.27286	2.01915
388	1.51308	4.29846	4.01873	3.52311	3.12119	2.78505	2.27166	2.01986
388.2	1.51179	4.29792	4.0188	3.52495	3.12076	2.78357	2.27027	2.01888
388.4	1.51051	4.29776	4.01828	3.52577	3.12061	2.78368	2.27296	2.01795
388.6	1.50979	4.29755	4.01716	3.52779	3.1216	2.78449	2.27706	2.01916
388.8	1.50976	4.29701	4.01668	3.52806	3.12275	2.78418	2.27735	2.0199
389	1.50722	4.29809	4.01831	3.52795	3.12422	2.78454	2.27485	2.0207
389.2	1.50622	4.30014	4.0182	3.52839	3.1254	2.78442	2.27464	2.02396
389.4	1.50753	4.30216	4.01795	3.5302	3.12809	2.7841	2.27561	2.02723
389.6	1.51086	4.30241	4.01885	3.53055	3.12933	2.78253	2.27783	2.03027
389.8	1.5132	4.30409	4.01944	3.53208	3.13088	2.78365	2.28181	2.03093
390	1.51562	4.30285	4.01871	3.53212	3.12994	2.78524	2.28627	2.03206
390.2	1.51634	4.30124	4.01906	3.53133	3.12999	2.78737	2.28867	2.03113
390.4	1.51635	4.30059	4.02029	3.53274	3.12864	2.78908	2.28838	2.03058
390.6	1.51381	4.30163	4.02164	3.5352	3.12697	2.79146	2.28557	2.02786
390.8	1.50905	4.30189	4.02317	3.53485	3.12369	2.7913	2.28339	2.02589
391	1.50805	4.30459	4.02603	3.53649	3.12235	2.79166	2.28393	2.02385
391.2	1.50878	4.30684	4.02899	3.53894	3.12202	2.792	2.28606	2.02192
391.4	1.50958	4.30619	4.03048	3.53928	3.12396	2.79374	2.28736	2.02061
391.6	1.51161	4.3051	4.03111	3.5368	3.12628	2.79472	2.28773	2.02105
391.8	1.51387	4.30336	4.03213	3.53536	3.12972	2.79489	2.28742	2.02307
392	1.51326	4.30269	4.03096	3.53349	3.13418	2.79561	2.28628	2.02687
392.2	1.51265	4.30333	4.0291	3.532	3.13783	2.79735	2.2853	2.03003
392.4	1.51523	4.30614	4.02684	3.53018	3.13772	2.79861	2.28426	2.03012
392.6	1.51563	4.30907	4.02686	3.53059	3.13884	2.80115	2.28559	2.0271
392.8	1.51382	4.31096	4.0278	3.53141	3.13999	2.8052	2.28759	2.0243
393	1.51289	4.31241	4.02963	3.53277	3.1408	2.81009	2.28562	2.0228
393.2	1.51193	4.3135	4.02996	3.53364	3.14108	2.8128	2.28265	2.02164
393.4	1.51146	4.31449	4.03016	3.53411	3.1435	2.81425	2.28127	2.02094
393.6	1.50997	4.3147	4.03001	3.53466	3.1446	2.81413	2.28192	2.02378
393.8	1.51248	4.31509	4.03157	3.53656	3.14597	2.81298	2.28115	2.02744
394	1.51608	4.31464	4.03199	3.53848	3.14523	2.8097	2.28464	2.02878
394.2	1.51896	4.31402	4.03367	3.54134	3.14353	2.80732	2.28879	2.03004
394.4	1.51776	4.31482	4.03646	3.54414	3.14296	2.80578	2.29187	2.03229
394.6	1.52049	4.31531	4.03923	3.54717	3.14402	2.80547	2.29224	2.03312
394.8	1.52133	4.31629	4.03987	3.54824	3.14418	2.80646	2.29324	2.03369
395	1.51895	4.31713	4.04087	3.547	3.14554	2.80829	2.29371	2.03275
395.2	1.51708	4.3175	4.04284	3.54588	3.14776	2.81131	2.29325	2.0342
395.4	1.51408	4.31489	4.04604	3.54511	3.14966	2.81232	2.295	2.03601
395.6	1.51032	4.31259	4.04832	3.54448	3.15027	2.81291	2.29663	2.03889
395.8	1.50889	4.31113	4.05168	3.54441	3.15107	2.81235	2.29775	2.03803
396	1.5095	4.31118	4.05351	3.54761	3.15009	2.81225	2.2992	2.03728
396.2	1.51033	4.31248	4.05312	3.54901	3.14829	2.81117	2.30093	2.03428
396.4	1.51142	4.31726	4.05028	3.55027	3.14692	2.81122	2.29949	2.03246
396.6	1.51263	4.32031	4.04739	3.55166	3.14628	2.8121	2.29908	2.03073
396.8	1.50947	4.3217	4.04279	3.5522	3.14792	2.81453	2.29917	2.03087
397	1.50672	4.32073	4.04015	3.55329	3.15034	2.81669	2.29909	2.03143
397.2	1.50457	4.31846	4.03819	3.55507	3.15291	2.81764	2.29962	2.03286
397.4	1.50538	4.3153	4.03734	3.5575	3.15402	2.81853	2.30191	2.03415
397.6	1.50519	4.31552	4.03844	3.55715	3.15356	2.81869	2.30316	2.03715
397.8	1.50759	4.31633	4.04177	3.55851	3.15149	2.81754	2.30519	2.04134
398	1.51029	4.31737	4.04434	3.55759	3.15183	2.81727	2.30394	2.04689
398.2	1.51272	4.3203	4.04655	3.55828	3.15492	2.81633	2.30158	2.05009
398.4	1.51316	4.3255	4.04907	3.55719	3.1566	2.81596	2.30073	2.05219
398.6	1.51462	4.32829	4.04982	3.5572	3.15797	2.81573	2.30038	2.05142
398.8	1.51736	4.32873	4.04999	3.55749	3.15977	2.81668	2.30028	2.04998
399	1.51851	4.32937	4.0508	3.55826	3.16027	2.81682	2.30149	2.04645
399.2	1.51873	4.32781	4.0532	3.55777	3.15987	2.81791	2.30382	2.04589
399.4	1.51904	4.32339	4.05499	3.5586	3.16106	2.82022	2.30527	2.04511
399.6	1.51617	4.31976	4.05639	3.56068	3.16233	2.82241	2.30512	2.04494
399.8	1.51242	4.32074	4.05555	3.56112	3.16336	2.82453	2.30567	2.04547
400	1.50913	4.32238	4.0541	3.56282	3.16431	2.82623	2.30724	2.04798
400.2	1.50779	4.32319	4.05332	3.56347	3.16611	2.82799	2.30991	2.04896
400.4	1.50715	4.32349	4.05348	3.56334	3.16863	2.82804	2.31132	2.05021
400.6	1.50977	4.32472	4.05523	3.56237	3.17064	2.82791	2.31315	2.05118
400.8	1.51323	4.32503	4.0573	3.56202	3.17179	2.82689	2.3122	2.05197
401	1.51606	4.32532	4.05961	3.5601	3.17121	2.8241	2.31226	2.05228
401.2	1.51539	4.32611	4.06182	3.56074	3.16959	2.82347	2.31485	2.05249
401.4	1.51361	4.32832	4.06269	3.56469	3.16688	2.82267	2.31668	2.05264
401.6	1.51185	4.33127	4.06325	3.56752	3.16553	2.8228	2.31804	2.05292
401.8	1.50966	4.3333	4.06519	3.56947	3.16219	2.82467	2.3203	2.0533
402	1.50968	4.33355	4.06783	3.57207	3.16155	2.82986	2.32056	2.05341
402.2	1.512	4.33421	4.06839	3.57341	3.16483	2.83293	2.31678	2.05357
402.4	1.51414	4.33459	4.06882	3.57298	3.1683	2.83353	2.31613	2.05471
402.6	1.51408	4.33427	4.06907	3.57332	3.17058	2.8326	2.31597	2.05557
402.8	1.51229	4.3345	4.06892	3.57461	3.17258	2.83277	2.31579	2.05489
403	1.50952	4.33552	4.0673	3.57424	3.17463	2.83125	2.31763	2.05458
403.2	1.50778	4.33817	4.06581	3.57333	3.17289	2.82995	2.31888	2.05489
403.4	1.50857	4.33994	4.06706	3.5709	3.17144	2.83222	2.31871	2.05454
403.6	1.51028	4.33999	4.06874	3.56905	3.17038	2.83431	2.32066	2.05547
403.8	1.51187	4.33943	4.07036	3.56782	3.17194	2.83339	2.32328	2.05613
404	1.51333	4.34001	4.07192	3.5684	3.17302	2.83254	2.32325	2.05498
404.2	1.5133	4.33888	4.07344	3.56883	3.17251	2.83199	2.32325	2.05442
404.4	1.51151	4.33872	4.07345	3.57053	3.1709	2.83099	2.32348	2.05656
404.6	1.51009	4.33836	4.07312	3.57356	3.17027	2.83074	2.32167	2.0585
404.8	1.51107	4.3368	4.07239	3.57594	3.16879	2.83139	2.32001	2.06069
405	1.51331	4.33589	4.07185	3.57678	3.16884	2.83387	2.32029	2.0643
405.2	1.51357	4.33675	4.07212	3.57801	3.17127	2.83697	2.32257	2.066
405.4	1.51313	4.3381	4.07327	3.57812	3.17442	2.84033	2.32428	2.06301
405.6	1.51475	4.33854	4.07272	3.5786	3.17615	2.84406	2.3277	2.06078
405.8	1.51568	4.34004	4.07239	3.57956	3.1811	2.84689	2.32858	2.06128
406	1.51287	4.34169	4.07352	3.58164	3.18438	2.84761	2.32948	2.06164
406.2	1.51142	4.34179	4.07554	3.58298	3.18844	2.84734	2.33011	2.0614
406.4	1.51211	4.3407	4.07597	3.58301	3.19149	2.84585	2.3293	2.06193
406.6	1.51136	4.34033	4.07714	3.5823	3.19454	2.84369	2.32806	2.06244
406.8	1.50907	4.34158	4.07752	3.57956	3.19309	2.84368	2.32844	2.06163
407	1.50967	4.33955	4.07798	3.5775	3.19186	2.84461	2.32843	2.06167
407.2	1.51018	4.33981	4.07928	3.57618	3.18812	2.84482	2.32551	2.06017
407.4	1.51073	4.34074	4.08069	3.57924	3.18558	2.84484	2.32563	2.06113
407.6	1.50969	4.34186	4.08296	3.58027	3.18289	2.84602	2.32471	2.06296
407.8	1.50972	4.33932	4.08617	3.58284	3.18286	2.84702	2.32302	2.0637
408	1.50931	4.33871	4.08739	3.58238	3.18272	2.84711	2.32168	2.06237
408.2	1.51101	4.33677	4.08776	3.58196	3.18209	2.84798	2.32293	2.06331
408.4	1.51188	4.33416	4.08798	3.57948	3.18069	2.84997	2.32392	2.06437
408.6	1.51558	4.33198	4.08732	3.57882	3.18128	2.85041	2.32691	2.06386
408.8	1.51734	4.33372	4.08684	3.57964	3.18353	2.85023	2.33168	2.06444
409	1.51891	4.33506	4.08839	3.5835	3.18722	2.85037	2.33614	2.06466
409.2	1.5168	4.33613	4.08909	3.5869	3.19222	2.85125	2.3398	2.06615
409.4	1.51343	4.33903	4.09041	3.58881	3.19573	2.85139	2.34261	2.06623
409.6	1.50813	4.34253	4.09261	3.59052	3.19927	2.85182	2.34448	2.06564
409.8	1.50606	4.34393	4.09402	3.59177	3.20061	2.85163	2.34355	2.06575
410	1.50495	4.34417	4.09565	3.59227	3.19894	2.84958	2.34234	2.06821
410.2	1.50663	4.34609	4.09809	3.59363	3.19556	2.84724	2.34151	2.06915
410.4	1.50977	4.34755	4.1017	3.59492	3.19472	2.84697	2.34119	2.06933
410.6	1.51256	4.34697	4.10287	3.59589	3.19524	2.84769	2.34026	2.07089
410.8	1.51532	4.34688	4.10341	3.59681	3.1939	2.848	2.34043	2.07075
411	1.51512	4.34686	4.10332	3.59708	3.19363	2.85017	2.34066	2.07007
411.2	1.51279	4.34563	4.10246	3.59712	3.19742	2.85224	2.34092	2.07089
411.4	1.51082	4.3448	4.10011	3.59827	3.2003	2.85301	2.33988	2.07331
411.6	1.50928	4.34711	4.10064	3.59941	3.19969	2.85368	2.33768	2.07413
411.8	1.51009	4.34927	4.1029	3.60097	3.20051	2.85364	2.33607	2.07408
412	1.51091	4.35256	4.10419	3.60173	3.20158	2.85189	2.33524	2.07493
412.2	1.51111	4.35396	4.10544	3.60008	3.19968	2.85136	2.33545	2.07619
412.4	1.5089	4.35412	4.10644	3.59908	3.19832	2.85103	2.33679	2.0773
412.6	1.50866	4.35298	4.10592	3.59806	3.19813	2.85138	2.33747	2.07945
412.8	1.50605	4.35222	4.1045	3.59625	3.19602	2.85381	2.33878	2.08218
413	1.50525	4.35136	4.1036	3.59632	3.19566	2.85743	2.33933	2.08328
413.2	1.50771	4.3506	4.10409	3.5987	3.19613	2.85977	2.33895	2.08221
413.4	1.50986	4.34966	4.10483	3.59997	3.19493	2.86165	2.33773	2.08041
413.6	1.50846	4.3491	4.10645	3.60073	3.1922	2.8627	2.33885	2.07892
413.8	1.50691	4.34924	4.10677	3.59933	3.19328	2.86325	2.33988	2.0773
414	1.50717	4.34985	4.10748	3.59904	3.19315	2.86381	2.342	2.07805
414.2	1.50593	4.35117	4.10666	3.60002	3.1958	2.86482	2.34533	2.08064
414.4	1.50458	4.35302	4.10716	3.60119	3.19921	2.8647	2.34909	2.08158
414.6	1.5065	4.35378	4.10668	3.60322	3.20321	2.86484	2.35138	2.07919
414.8	1.50748	4.35314	4.10696	3.60763	3.20372	2.86278	2.35004	2.07714
415	1.50794	4.3525	4.10722	3.60882	3.20389	2.86102	2.34714	2.07409
415.2	1.50669	4.35279	4.1079	3.60792	3.20174	2.86018	2.34442	2.0719
415.4	1.50879	4.35326	4.10668	3.60731	3.20126	2.8608	2.34428	2.07051
415.6	1.50971	4.35455	4.10529	3.60623	3.2006	2.86082	2.3446	2.07205
415.8	1.51162	4.35658	4.10455	3.60437	3.2013	2.86237	2.34613	2.0747
416	1.51249	4.35754	4.10309	3.60422	3.20284	2.86354	2.34802	2.07706
416.2	1.51445	4.35715	4.10315	3.60448	3.20296	2.86386	2.34882	2.07835
416.4	1.5137	4.35669	4.10593	3.60483	3.20306	2.86346	2.34738	2.08082
416.6	1.51305	4.35546	4.10891	3.60573	3.20405	2.86381	2.34625	2.08294
416.8	1.5109	4.35512	4.11227	3.60727	3.20632	2.8651	2.34634	2.08363
417	1.50929	4.35542	4.11461	3.60872	3.20727	2.86758	2.34615	2.08464
417.2	1.51001	4.35644	4.11527	3.61056	3.20737	2.86923	2.34713	2.0854
417.4	1.51111	4.35751	4.11351	3.61178	3.20764	2.87174	2.34791	2.08565
417.6	1.5113	4.35885	4.1111	3.61324	3.20653	2.87338	2.34901	2.08559
417.8	1.51171	4.35666	4.10921	3.61361	3.20585	2.87443	2.35171	2.0868
418	1.51281	4.35692	4.11016	3.61265	3.20621	2.87434	2.35343	2.08538
418.2	1.51159	4.35728	4.11115	3.6121	3.20741	2.87315	2.35354	2.08428
418.4	1.51032	4.3572	4.11201	3.61331	3.2068	2.87117	2.35199	2.08366
418.6	1.50827	4.35436	4.11473	3.61427	3.20754	2.86907	2.35079	2.08224
418.8	1.50966	4.35204	4.11823	3.61566	3.20806	2.86778	2.34857	2.08017
419	1.50906	4.35012	4.11982	3.61755	3.20813	2.86784	2.34918	2.07918
419.2	1.51045	4.35032	4.12068	3.61969	3.20775	2.86928	2.35075	2.0793
419.4	1.51195	4.35037	4.12195	3.62015	3.20795	2.87086	2.35369	2.08165
419.6	1.51324	4.35303	4.12165	3.61954	3.20874	2.87293	2.35538	2.08507
419.8	1.51123	4.35737	4.12042	3.61832	3.21019	2.87526	2.3573	2.08688
420	1.50843	4.35945	4.12128	3.61802	3.21246	2.87592	2.35725	2.08878
420.2	1.50337	4.36066	4.1234	3.61836	3.21493	2.87533	2.35878	2.09162
420.4	1.49954	4.36146	4.12565	3.61961	3.21725	2.87534	2.35942	2.09297
420.6	1.50017	4.36305	4.12778	3.62164	3.21847	2.87505	2.35988	2.09478
420.8	1.50263	4.36443	4.12904	3.62448	3.21799	2.87268	2.36	2.09737
421	1.50858	4.3662	4.12895	3.62564	3.21807	2.87199	2.36185	2.10046
421.2	1.51316	4.36593	4.12932	3.62573	3.21991	2.87349	2.36133	2.09991
421.4	1.51709	4.3655	4.12979	3.62476	3.22196	2.87573	2.3614	2.09679
421.6	1.51661	4.3657	4.13138	3.62462	3.22401	2.87683	2.36154	2.09419
421.8	1.51319	4.36806	4.13329	3.6247	3.22532	2.87927	2.36191	2.09356
422	1.50955	4.36789	4.1345	3.62652	3.22478	2.87959	2.36231	2.09277
422.2	1.50812	4.3697	4.13417	3.62692	3.22493	2.87991	2.36114	2.09275
422.4	1.50702	4.37168	4.13325	3.62631	3.22547	2.87864	2.36219	2.09387
422.6	1.50752	4.37262	4.133	3.62481	3.22776	2.87928	2.36394	2.09366
422.8	1.50817	4.37025	4.13101	3.62441	3.2312	2.8786	2.36575	2.09363
423	1.50864	4.37124	4.13005	3.62577	3.23437	2.87965	2.36508	2.09522
423.2	1.5107	4.37262	4.13084	3.62765	3.23475	2.87908	2.3655	2.09663
423.4	1.51217	4.37283	4.13205	3.6297	3.23454	2.87993	2.36247	2.09881
423.6	1.51328	4.37234	4.13183	3.63141	3.23432	2.88025	2.35946	2.10045
423.8	1.51509	4.37348	4.13412	3.63205	3.23156	2.88075	2.3578	2.10195
424	1.51513	4.37298	4.13576	3.63002	3.22806	2.88144	2.35798	2.10167
424.2	1.51285	4.3714	4.1364	3.6281	3.22718	2.88231	2.35874	2.10173
424.4	1.5112	4.37103	4.13606	3.6285	3.22641	2.88279	2.35916	2.10125
424.6	1.50942	4.37238	4.13666	3.62909	3.22365	2.88409	2.36163	2.1009
424.8	1.50979	4.37326	4.13755	3.63005	3.22492	2.88474	2.36175	2.09896
425	1.51064	4.3734	4.14021	3.63177	3.22924	2.88498	2.36167	2.09689
425.2	1.51114	4.37253	4.14204	3.63308	3.23059	2.88678	2.36178	2.09392
425.4	1.51069	4.37143	4.14472	3.63302	3.2301	2.88874	2.36379	2.09144
425.6	1.51105	4.36952	4.14737	3.63207	3.23056	2.88944	2.36435	2.09215
425.8	1.50907	4.36946	4.1486	3.63015	3.23193	2.89123	2.36433	2.09458
426	1.50622	4.3711	4.14744	3.62871	3.23061	2.89165	2.36447	2.09871
426.2	1.50623	4.37268	4.14581	3.62818	3.23128	2.89076	2.36476	2.10304
426.4	1.50833	4.3754	4.14431	3.62898	3.23249	2.88883	2.36449	2.10603
426.6	1.50988	4.37542	4.14253	3.63128	3.23483	2.88625	2.36358	2.10676
426.8	1.51237	4.37347	4.14229	3.63302	3.23489	2.88474	2.36512	2.10586
427	1.51423	4.37074	4.14346	3.63343	3.23566	2.88522	2.36564	2.10469
427.2	1.51773	4.37048	4.1462	3.63487	3.23463	2.88714	2.36708	2.10578
427.4	1.52061	4.36825	4.14902	3.63531	3.23537	2.89144	2.36761	2.10822
427.6	1.5237	4.36898	4.15117	3.6357	3.23416	2.89642	2.37042	2.10914
427.8	1.52487	4.37145	4.15163	3.63691	3.23211	2.89952	2.37244	2.1093
428	1.52475	4.37617	4.1516	3.63891	3.23216	2.89972	2.37413	2.10829
428.2	1.52251	4.3796	4.15043	3.63824	3.23468	2.89834	2.37262	2.10568
428.4	1.51738	4.38205	4.14986	3.63888	3.23629	2.89598	2.37275	2.10334
428.6	1.51166	4.38457	4.1494	3.63868	3.23702	2.89545	2.37164	2.10413
428.8	1.50805	4.38728	4.14841	3.63799	3.23817	2.895	2.37156	2.10547
429	1.51046	4.38697	4.14781	3.63807	3.23783	2.89585	2.36988	2.10705
429.2	1.51103	4.38596	4.14812	3.64036	3.23755	2.89693	2.37031	2.10988
429.4	1.51293	4.38596	4.14745	3.64122	3.23794	2.89731	2.37105	2.11264
429.6	1.51503	4.38682	4.14737	3.64189	3.24018	2.8974	2.37209	2.11172
429.8	1.51615	4.38553	4.1482	3.64318	3.24	2.89934	2.3724	2.11194
430	1.5131	4.38451	4.14964	3.64501	3.2392	2.90108	2.37561	2.11377
430.2	1.50972	4.38411	4.15243	3.64594	3.23826	2.90222	2.37812	2.11417
430.4	1.50587	4.38481	4.15515	3.64719	3.23827	2.90239	2.37973	2.11269
430.6	1.50435	4.3834	4.15791	3.64881	3.23767	2.90264	2.37996	2.11335
430.8	1.50305	4.38209	4.16032	3.65021	3.23794	2.90208	2.38143	2.11382
431	1.50468	4.38114	4.16198	3.6498	3.23859	2.90232	2.38225	2.1114
431.2	1.50889	4.38061	4.16115	3.64937	3.23692	2.90369	2.38199	2.10956
431.4	1.51267	4.37979	4.16001	3.64858	3.23452	2.90379	2.38149	2.10949
431.6	1.51233	4.37961	4.15883	3.64699	3.23396	2.90203	2.3819	2.11152
431.8	1.5149	4.38117	4.15835	3.6449	3.23402	2.90024	2.38172	2.11314
432	1.51701	4.38192	4.15838	3.6432	3.23451	2.90058	2.38201	2.11477
432.2	1.51751	4.38349	4.16108	3.64093	3.23682	2.90016	2.38401	2.11594
432.4	1.51823	4.38488	4.16426	3.64073	3.23892	2.90145	2.38575	2.11726
432.6	1.51878	4.3862	4.16555	3.64122	3.24125	2.90322	2.38509	2.11646
432.8	1.51748	4.38624	4.1668	3.64225	3.246	2.90568	2.38254	2.11473
433	1.51516	4.39023	4.16764	3.64387	3.24993	2.90637	2.38199	2.11474
433.2	1.51423	4.3918	4.16654	3.64741	3.25137	2.90671	2.38052	2.11386
433.4	1.51577	4.39153	4.16509	3.64965	3.25413	2.90702	2.37782	2.11225
433.6	1.52019	4.39002	4.16647	3.65181	3.2532	2.90847	2.37813	2.11178
433.8	1.52391	4.38968	4.16778	3.65384	3.25089	2.90956	2.38311	2.11304
434	1.52302	4.38609	4.16873	3.65366	3.24867	2.90953	2.38336	2.11322
434.2	1.52016	4.38291	4.16915	3.65184	3.24857	2.91059	2.3841	2.11497
434.4	1.51476	4.38232	4.17053	3.6527	3.24565	2.91131	2.3878	2.11555
434.6	1.51175	4.38438	4.17074	3.65557	3.24418	2.91113	2.39044	2.11458
434.8	1.509	4.3862	4.17213	3.6576	3.24394	2.90963	2.38789	2.11194
435	1.50885	4.38868	4.17337	3.65965	3.24447	2.90937	2.38845	2.11144
435.2	1.50879	4.39106	4.17491	3.66109	3.24485	2.90994	2.38961	2.11138
435.4	1.50934	4.39431	4.17554	3.66023	3.24717	2.91088	2.38905	2.11352
435.6	1.50848	4.39574	4.1759	3.65935	3.25118	2.91055	2.38808	2.11702
435.8	1.50878	4.39533	4.17414	3.65876	3.25455	2.91201	2.39011	2.1218
436	1.51133	4.39373	4.17273	3.66044	3.25565	2.9122	2.39182	2.12315
436.2	1.51406	4.39396	4.17164	3.66156	3.25707	2.9107	2.39222	2.12344
436.4	1.51398	4.39279	4.17133	3.66153	3.25921	2.90909	2.39168	2.12426
436.6	1.51251	4.39208	4.1713	3.66034	3.25698	2.90965	2.39221	2.12343
436.8	1.51075	4.39269	4.1728	3.66085	3.25311	2.90942	2.39201	2.12315
437	1.50912	4.39565	4.17375	3.66044	3.25209	2.90963	2.39026	2.12316
437.2	1.50593	4.39512	4.17529	3.6623	3.25138	2.91083	2.38942	2.12349
437.4	1.50763	4.39527	4.17588	3.66458	3.24986	2.9135	2.39234	2.12226
437.6	1.51013	4.39524	4.17692	3.66625	3.25016	2.9149	2.39444	2.12222
437.8	1.51298	4.39445	4.17645	3.66566	3.25237	2.91632	2.39437	2.122
438	1.51415	4.39115	4.17645	3.66571	3.25319	2.91775	2.39486	2.12314
438.2	1.51656	4.38948	4.17614	3.6661	3.25403	2.91957	2.39656	2.12454
438.4	1.51486	4.38738	4.17677	3.66628	3.2538	2.91971	2.3962	2.12539
438.6	1.51187	4.38523	4.17761	3.66709	3.25514	2.91939	2.39519	2.12443
438.8	1.50887	4.38586	4.17987	3.66801	3.25505	2.91885	2.39477	2.12297
439	1.50922	4.38843	4.18226	3.66793	3.25535	2.91785	2.39494	2.12198
439.2	1.51012	4.39194	4.18455	3.66687	3.25705	2.91423	2.394	2.12136
439.4	1.51194	4.39661	4.18565	3.66678	3.25928	2.91099	2.39304	2.12262
439.6	1.51409	4.40024	4.18565	3.66695	3.25986	2.90949	2.39335	2.12478
439.8	1.51627	4.40149	4.1849	3.66777	3.26218	2.90659	2.39565	2.12646
440	1.51566	4.40011	4.18431	3.67054	3.26155	2.9054	2.39726	2.12717
440.2	1.51404	4.40034	4.18516	3.67234	3.25865	2.90643	2.39824	2.12797
440.4	1.51261	4.39831	4.18639	3.67206	3.25746	2.90942	2.39789	2.12712
440.6	1.51091	4.39781	4.18713	3.67092	3.25758	2.91183	2.39754	2.12581
440.8	1.50675	4.39669	4.18673	3.67124	3.25448	2.91539	2.39675	2.12676
441	1.50296	4.39699	4.18682	3.67062	3.25331	2.9183	2.39522	2.1294
441.2	1.50171	4.39655	4.18557	3.67116	3.25322	2.92086	2.39757	2.13158
441.4	1.50009	4.39569	4.18537	3.67369	3.25341	2.92156	2.40302	2.13222
441.6	1.49827	4.39544	4.18642	3.67551	3.25561	2.9226	2.40698	2.13373
441.8	1.49886	4.39629	4.18822	3.67607	3.25793	2.92281	2.40967	2.13489
442	1.50054	4.39767	4.18939	3.676	3.26016	2.92166	2.41212	2.13504
442.2	1.50193	4.39693	4.19071	3.67524	3.26169	2.92101	2.40884	2.13473
442.4	1.50635	4.39777	4.19032	3.67485	3.26042	2.92147	2.40396	2.13695
442.6	1.512	4.39966	4.18979	3.67543	3.25907	2.92269	2.39892	2.13809
442.8	1.5165	4.40077	4.19135	3.67729	3.25821	2.92603	2.39423	2.13689
443	1.51959	4.3998	4.19265	3.67693	3.2592	2.9301	2.3918	2.13543
443.2	1.51931	4.40097	4.19311	3.67825	3.26123	2.932	2.39333	2.13508
443.4	1.5184	4.40036	4.19438	3.67954	3.26403	2.93157	2.3963	2.13487
443.6	1.51537	4.40082	4.19602	3.68051	3.26562	2.93109	2.39909	2.13644
443.8	1.5131	4.40321	4.1957	3.68003	3.26901	2.92941	2.40229	2.13764
444	1.50983	4.40774	4.19663	3.68167	3.27152	2.92737	2.40232	2.13956
444.2	1.50849	4.41012	4.19919	3.68134	3.27341	2.92713	2.40086	2.14027
444.4	1.50538	4.41361	4.2019	3.68007	3.27409	2.92843	2.39916	2.14155
444.6	1.50604	4.41308	4.2016	3.6791	3.27325	2.92892	2.39953	2.14188
444.8	1.50671	4.41125	4.20082	3.67841	3.27353	2.9292	2.40002	2.14243
445	1.50691	4.40939	4.20017	3.67806	3.27384	2.9295	2.40283	2.14267
445.2	1.50687	4.40742	4.1986	3.6791	3.27262	2.92981	2.40557	2.14233
445.4	1.50919	4.40625	4.19692	3.67848	3.27314	2.93093	2.40779	2.14006
445.6	1.50873	4.40634	4.19762	3.6777	3.27579	2.93147	2.40805	2.13797
445.8	1.50713	4.40615	4.19802	3.67765	3.27727	2.9321	2.407	2.13665
446	1.50874	4.40672	4.19934	3.67922	3.27666	2.93452	2.40682	2.13674
446.2	1.51129	4.40894	4.20093	3.67965	3.27715	2.93578	2.40615	2.13809
446.4	1.50923	4.40949	4.20181	3.68119	3.27909	2.93512	2.40562	2.14022
446.6	1.50603	4.40928	4.20255	3.68328	3.28102	2.93367	2.40499	2.14207
446.8	1.50367	4.40941	4.20389	3.6851	3.27977	2.93283	2.40556	2.14219
447	1.50143	4.40823	4.2028	3.68527	3.28124	2.93052	2.40755	2.13986
447.2	1.49921	4.40502	4.20194	3.68661	3.28093	2.92858	2.40922	2.13565
447.4	1.50002	4.40451	4.20108	3.68812	3.27701	2.92845	2.40954	2.13176
447.6	1.50323	4.40487	4.19984	3.68647	3.27399	2.92927	2.41089	2.12787
447.8	1.51004	4.40617	4.20045	3.68441	3.2745	2.93083	2.41202	2.12839
448	1.51469	4.40689	4.2022	3.68541	3.27356	2.93285	2.41135	2.13151
448.2	1.5186	4.40877	4.20316	3.68648	3.2747	2.93566	2.41329	2.13566
448.4	1.51999	4.40745	4.20399	3.68801	3.27859	2.93729	2.41615	2.13857
448.6	1.52105	4.40796	4.20507	3.69107	3.27911	2.93789	2.41806	2.14337
448.8	1.51783	4.40789	4.20667	3.69431	3.27785	2.93812	2.41865	2.14603
449	1.51683	4.40954	4.20825	3.69519	3.27704	2.93849	2.41801	2.1451
449.2	1.51625	4.41031	4.20924	3.69456	3.27795	2.93698	2.41602	2.14475
449.4	1.51982	4.41264	4.2121	3.6929	3.27906	2.93499	2.41371	2.14447
449.6	1.52103	4.41254	4.21557	3.69184	3.28022	2.93582	2.41272	2.14252
449.8	1.52326	4.41332	4.21614	3.69118	3.28336	2.93655	2.41431	2.14091
450	1.52311	4.41214	4.21447	3.68903	3.28599	2.93577	2.41646	2.14253
450.2	1.52156	4.41192	4.21499	3.68887	3.2863	2.93752	2.4183	2.14433
450.4	1.51709	4.41133	4.21399	3.68872	3.28451	2.94086	2.41906	2.14587
450.6	1.51353	4.41019	4.21276	3.68914	3.28431	2.94257	2.42022	2.1457
450.8	1.50712	4.40736	4.21164	3.68951	3.28353	2.94252	2.42079	2.14425
451	1.50392	4.40613	4.21442	3.69138	3.28335	2.94337	2.42076	2.14223
451.2	1.50053	4.40445	4.21622	3.69164	3.28369	2.9434	2.42029	2.14061
451.4	1.50162	4.4052	4.21704	3.69255	3.2842	2.94335	2.42149	2.13978
451.6	1.5033	4.40636	4.21651	3.6941	3.28401	2.94279	2.42234	2.13948
451.8	1.50803	4.40825	4.21858	3.69377	3.28323	2.94489	2.42318	2.14126
452	1.5086	4.40739	4.21837	3.69375	3.28279	2.94676	2.42537	2.14255
452.2	1.51074	4.40785	4.2175	3.69475	3.28371	2.94898	2.42637	2.14281
452.4	1.50979	4.40938	4.21789	3.69585	3.28738	2.94847	2.42741	2.14405
452.6	1.51043	4.41316	4.22006	3.69499	3.2877	2.94728	2.42612	2.14687
452.8	1.50876	4.41739	4.2199	3.69525	3.28678	2.9432	2.42214	2.149
453	1.50782	4.42431	4.22073	3.69586	3.28482	2.94082	2.41822	2.15136
453.2	1.50782	4.42789	4.22239	3.69547	3.28355	2.93897	2.41659	2.15366
453.4	1.51116	4.42645	4.22499	3.69401	3.28034	2.94044	2.41596	2.15475
453.6	1.51334	4.42425	4.22471	3.69444	3.27969	2.94313	2.41678	2.15531
453.8	1.51565	4.42184	4.22462	3.69502	3.27958	2.94591	2.41709	2.15477
454	1.51627	4.41941	4.22453	3.69492	3.28057	2.94821	2.41772	2.1537
454.2	1.51559	4.41986	4.22466	3.69461	3.27814	2.95179	2.41851	2.15268
454.4	1.51442	4.42106	4.22453	3.69587	3.2778	2.95251	2.41914	2.15188
454.6	1.51359	4.4221	4.22675	3.69689	3.27975	2.9532	2.41901	2.1519
454.8	1.51384	4.4224	4.23008	3.69696	3.2816	2.95562	2.42047	2.15165
455	1.51522	4.42206	4.23211	3.69616	3.28262	2.95727	2.41969	2.15185
455.2	1.51508	4.42022	4.23069	3.69679	3.28726	2.95497	2.41872	2.15188
455.4	1.51209	4.41908	4.22919	3.69774	3.29047	2.95337	2.41844	2.15388
455.6	1.50988	4.41568	4.22857	3.69796	3.29081	2.95137	2.42061	2.1541
455.8	1.50964	4.41244	4.22815	3.6994	3.29237	2.94997	2.42328	2.15413
456	1.5114	4.41082	4.22671	3.70141	3.29546	2.94863	2.42632	2.15433
456.2	1.51552	4.41151	4.22794	3.70128	3.29786	2.9482	2.4299	2.15632
456.4	1.51905	4.41385	4.22924	3.70047	3.29856	2.94797	2.43095	2.15658
456.6	1.52097	4.41749	4.22815	3.69969	3.299	2.94752	2.43097	2.15859
456.8	1.51914	4.42069	4.22627	3.6992	3.2984	2.94644	2.42955	2.16074
457	1.51616	4.42392	4.22454	3.69908	3.29647	2.94575	2.42899	2.15997
457.2	1.51221	4.42615	4.22497	3.70088	3.29323	2.94601	2.42631	2.15728
457.4	1.51002	4.42847	4.22371	3.70094	3.29106	2.94731	2.42435	2.15604
457.6	1.50741	4.42925	4.22509	3.70191	3.29099	2.9497	2.42406	2.15464
457.8	1.50588	4.42917	4.22736	3.70202	3.29184	2.95123	2.4257	2.15505
458	1.50562	4.42708	4.23159	3.70265	3.29541	2.95066	2.42702	2.15666
458.2	1.50597	4.426	4.23477	3.70291	3.29779	2.95081	2.42949	2.1578
458.4	1.50686	4.42331	4.23715	3.70634	3.29911	2.95041	2.43179	2.15743
458.6	1.50628	4.42308	4.23806	3.70845	3.30019	2.9491	2.43308	2.15652
458.8	1.50522	4.4239	4.237	3.71052	3.30199	2.9481	2.4335	2.15392
459	1.50416	4.42735	4.23678	3.71143	3.30111	2.9492	2.43243	2.15244
459.2	1.50341	4.42769	4.2367	3.71378	3.29914	2.9507	2.43235	2.15301
459.4	1.50225	4.42696	4.23854	3.71416	3.29778	2.95174	2.43201	2.15338
459.6	1.50599	4.42743	4.24024	3.71501	3.29777	2.95367	2.43263	2.1539
459.8	1.51208	4.42938	4.24277	3.71571	3.29777	2.9538	2.43305	2.15619
460	1.51704	4.42877	4.2434	3.71697	3.29825	2.95335	2.43394	2.15823
460.2	1.51906	4.42868	4.24353	3.71673	3.30153	2.9521	2.4318	2.15937
460.4	1.51967	4.42971	4.24252	3.71661	3.30529	2.95361	2.43128	2.16008
460.6	1.51738	4.43073	4.24202	3.71668	3.30752	2.95436	2.42869	2.16113
460.8	1.51557	4.43148	4.24189	3.71802	3.30755	2.95743	2.42559	2.16037
461	1.5131	4.43199	4.24321	3.71882	3.30722	2.9612	2.42579	2.15967
461.2	1.51169	4.43307	4.24508	3.71843	3.30708	2.96348	2.42834	2.16107
461.4	1.5113	4.43413	4.24741	3.7178	3.30577	2.96206	2.42993	2.16275
461.6	1.50888	4.43248	4.24955	3.71695	3.30454	2.96096	2.43038	2.1632
461.8	1.50579	4.43063	4.2512	3.71724	3.30419	2.9597	2.43236	2.16426
462	1.50675	4.43011	4.25096	3.71973	3.30547	2.95873	2.43286	2.16482
462.2	1.5096	4.43045	4.2495	3.72367	3.30451	2.95859	2.43373	2.16161
462.4	1.51091	4.43123	4.24946	3.72631	3.30354	2.95988	2.43309	2.15861
462.6	1.5146	4.43435	4.25016	3.72676	3.30347	2.96086	2.43513	2.15654
462.8	1.51699	4.43523	4.2501	3.72528	3.30511	2.96256	2.43627	2.15779
463	1.51464	4.43525	4.24986	3.72225	3.30597	2.96519	2.43798	2.16012
463.2	1.51197	4.43438	4.24839	3.71937	3.30928	2.96743	2.43763	2.16276
463.4	1.51152	4.43398	4.24624	3.71716	3.31327	2.96776	2.43657	2.16595
463.6	1.50978	4.43275	4.24472	3.71793	3.31573	2.96729	2.43595	2.16798
463.8	1.5096	4.43241	4.245	3.71936	3.31619	2.96568	2.43699	2.16857
464	1.51014	4.43366	4.24573	3.7199	3.31727	2.96311	2.43644	2.16932
464.2	1.51119	4.43544	4.24755	3.71868	3.31786	2.96114	2.4369	2.17139
464.4	1.51133	4.43567	4.25031	3.71899	3.31781	2.96337	2.43823	2.17368
464.6	1.51333	4.43293	4.25117	3.72001	3.31769	2.96551	2.43872	2.17662
464.8	1.51418	4.43161	4.2518	3.72017	3.31717	2.96699	2.43742	2.17473
465	1.51659	4.42849	4.25277	3.7204	3.31476	2.96835	2.43794	2.17127
465.2	1.51746	4.42796	4.25325	3.72096	3.31156	2.97084	2.43966	2.16986
465.4	1.51889	4.42943	4.25324	3.72289	3.30934	2.96996	2.44095	2.16806
465.6	1.51885	4.4342	4.25465	3.72289	3.30368	2.96885	2.44236	2.16596
465.8	1.51576	4.4369	4.2563	3.7226	3.30027	2.96867	2.44358	2.16651
466	1.51346	4.43917	4.25702	3.72297	3.30096	2.96832	2.44352	2.16809
466.2	1.51169	4.44004	4.25791	3.72503	3.30159	2.96786	2.44258	2.16646
466.4	1.51034	4.44157	4.25909	3.72594	3.30357	2.96855	2.44272	2.16457
466.6	1.50834	4.44174	4.25995	3.7261	3.3092	2.96995	2.44072	2.16422
466.8	1.51053	4.44027	4.25853	3.72593	3.31493	2.97128	2.44055	2.16514
467	1.51127	4.44097	4.25749	3.72641	3.3153	2.97341	2.44006	2.1649
467.2	1.51102	4.44151	4.25803	3.72616	3.31548	2.97359	2.44041	2.167
467.4	1.50782	4.43994	4.25962	3.72513	3.31432	2.97276	2.44071	2.17005
467.6	1.50557	4.43926	4.2599	3.72394	3.31451	2.97354	2.44187	2.17274
467.8	1.50329	4.44112	4.26124	3.7245	3.31347	2.97524	2.44215	2.17274
468	1.50124	4.44257	4.26276	3.72392	3.31615	2.97401	2.44436	2.17445
468.2	1.49939	4.4433	4.26291	3.72316	3.31853	2.97243	2.44482	2.1741
468.4	1.5012	4.44337	4.26089	3.72322	3.31938	2.97338	2.4454	2.17348
468.6	1.50674	4.4438	4.25977	3.72459	3.31891	2.9728	2.44694	2.17289
468.8	1.51067	4.4433	4.25959	3.7259	3.31778	2.97123	2.44904	2.17397
469	1.51246	4.44311	4.26003	3.72609	3.31511	2.9711	2.44854	2.17384
469.2	1.51382	4.44268	4.26172	3.7277	3.31453	2.97158	2.44891	2.17532
469.4	1.51419	4.44308	4.26297	3.72839	3.31439	2.97108	2.44993	2.17607
469.6	1.50968	4.44217	4.26504	3.7292	3.31464	2.9705	2.44955	2.17626
469.8	1.50507	4.44285	4.26805	3.72862	3.31615	2.97107	2.44806	2.17741
470	1.50199	4.44138	4.26998	3.72896	3.31622	2.97185	2.44785	2.17864
470.2	1.50262	4.43885	4.27156	3.72857	3.31452	2.97297	2.44755	2.17875
470.4	1.5051	4.43817	4.27428	3.72965	3.31556	2.9735	2.44711	2.17809
470.6	1.50982	4.43936	4.27578	3.73171	3.31763	2.97399	2.44776	2.17735
470.8	1.51497	4.4386	4.27395	3.73357	3.31718	2.97284	2.44755	2.17461
471	1.52006	4.4388	4.27027	3.73483	3.31669	2.97201	2.44878	2.17208
471.2	1.51991	4.44027	4.26557	3.73493	3.31723	2.97287	2.4503	2.17153
471.4	1.51615	4.44242	4.26126	3.73437	3.31745	2.97311	2.45073	2.1722
471.6	1.5117	4.44301	4.25864	3.735	3.31866	2.97331	2.4516	2.17158
471.8	1.50823	4.44471	4.25833	3.73593	3.32033	2.97474	2.45364	2.17239
472	1.50514	4.44598	4.26058	3.73591	3.3233	2.9763	2.45515	2.17485
472.2	1.50642	4.44571	4.26297	3.73609	3.32358	2.97676	2.45519	2.17545
472.4	1.50915	4.4454	4.26669	3.73662	3.32453	2.97776	2.4532	2.17489
472.6	1.51161	4.44513	4.26976	3.73797	3.32342	2.97812	2.45181	2.17511
472.8	1.51164	4.44596	4.27173	3.7384	3.32237	2.97819	2.45158	2.17524
473	1.51257	4.44785	4.27219	3.74121	3.3201	2.9773	2.45121	2.17456
473.2	1.51369	4.44922	4.27319	3.74421	3.32039	2.97705	2.45063	2.1739
473.4	1.51309	4.44854	4.27271	3.74647	3.31879	2.97619	2.45325	2.17498
473.6	1.51164	4.44847	4.27058	3.74513	3.31785	2.97662	2.45417	2.17638
473.8	1.51102	4.44843	4.26973	3.74535	3.31904	2.97562	2.45397	2.17689
474	1.51109	4.44867	4.27093	3.7445	3.32271	2.97728	2.45155	2.17703
474.2	1.51061	4.45231	4.27261	3.74329	3.32351	2.97876	2.44858	2.17694
474.4	1.5114	4.45549	4.27347	3.74245	3.32484	2.98014	2.44434	2.17596
474.6	1.5128	4.45615	4.27596	3.74335	3.32702	2.98096	2.44223	2.17536
474.8	1.51582	4.45355	4.27724	3.74273	3.32649	2.98226	2.44131	2.17633
475	1.51702	4.4515	4.27832	3.74345	3.32483	2.98138	2.44211	2.17713
475.2	1.5153	4.44855	4.27834	3.74355	3.3236	2.97925	2.44611	2.1792
475.4	1.51329	4.44657	4.27856	3.7449	3.3219	2.97767	2.45163	2.1831
475.6	1.51208	4.44756	4.27799	3.74447	3.3196	2.97755	2.45445	2.18704
475.8	1.5105	4.45047	4.27939	3.7456	3.32066	2.97824	2.45522	2.1884
476	1.51035	4.45097	4.27994	3.74612	3.32033	2.98002	2.45745	2.19003
476.2	1.51146	4.4513	4.28074	3.74864	3.32352	2.98119	2.45685	2.19122
476.4	1.51163	4.45237	4.28296	3.74918	3.32657	2.98297	2.45501	2.18754
476.6	1.51157	4.45192	4.28526	3.7501	3.32999	2.9841	2.45414	2.18391
476.8	1.51109	4.4518	4.28489	3.75102	3.33139	2.98418	2.45481	2.18384
477	1.50976	4.45276	4.28503	3.75191	3.33355	2.98422	2.45326	2.18293
477.2	1.5065	4.45382	4.28513	3.7507	3.33683	2.98634	2.45385	2.18105
477.4	1.509	4.45192	4.28401	3.74904	3.33986	2.9872	2.45298	2.18192
477.6	1.51268	4.45024	4.28261	3.74834	3.34044	2.98734	2.4537	2.18282
477.8	1.51394	4.4496	4.28308	3.7467	3.34105	2.98818	2.45509	2.18137
478	1.51204	4.45038	4.28376	3.74352	3.34421	2.98859	2.45663	2.18087
478.2	1.51068	4.4506	4.28457	3.74178	3.34354	2.98784	2.45529	2.18199
478.4	1.5076	4.45238	4.28589	3.74221	3.34225	2.98724	2.45643	2.18364
478.6	1.50504	4.45374	4.28745	3.74318	3.34088	2.9873	2.45748	2.18448
478.8	1.5068	4.45436	4.28846	3.74568	3.33969	2.9886	2.45759	2.18684
479	1.51047	4.45361	4.28931	3.74949	3.3354	2.99007	2.45715	2.18874
479.2	1.51728	4.45378	4.28913	3.75325	3.33493	2.99172	2.45914	2.18841
479.4	1.51932	4.45401	4.28918	3.75406	3.33344	2.9941	2.46011	2.1868
479.6	1.52009	4.45606	4.29066	3.75506	3.33324	2.99532	2.45912	2.18567
479.8	1.51758	4.45807	4.29176	3.75498	3.33428	2.99463	2.45741	2.18352
480	1.51673	4.46169	4.29277	3.75633	3.33684	2.99323	2.45824	2.1825
480.2	1.51467	4.4644	4.29532	3.7557	3.3358	2.99173	2.45824	2.18251
480.4	1.51341	4.46752	4.29764	3.7568	3.33521	2.9905	2.45896	2.18319
480.6	1.51193	4.46777	4.29879	3.75535	3.3357	2.98997	2.46091	2.18422
480.8	1.51158	4.46692	4.30071	3.75383	3.33507	2.99072	2.46292	2.18528
481	1.51072	4.46447	4.30167	3.7518	3.3334	2.99357	2.46237	2.18536
481.2	1.5098	4.46322	4.30225	3.75213	3.33339	2.99654	2.4632	2.1866
481.4	1.51	4.46087	4.30206	3.7507	3.33598	2.99807	2.46446	2.18753
481.6	1.51177	4.45971	4.30152	3.7504	3.33916	2.99803	2.46466	2.18794
481.8	1.51389	4.46013	4.30089	3.75144	3.34198	2.99601	2.46351	2.1887
482	1.51676	4.46054	4.29981	3.75242	3.34263	2.99236	2.46304	2.19085
482.2	1.51801	4.46034	4.29893	3.75327	3.34139	2.99047	2.46282	2.19212
482.4	1.51775	4.45941	4.29882	3.75476	3.34049	2.99045	2.46289	2.19434
482.6	1.51473	4.45869	4.30004	3.75497	3.33938	2.99171	2.46452	2.19426
482.8	1.51199	4.45879	4.3001	3.75432	3.33929	2.99383	2.46764	2.19325
483	1.50836	4.46025	4.30078	3.75417	3.34054	2.99707	2.47057	2.1907
483.2	1.507	4.46158	4.3007	3.75332	3.34172	2.99844	2.47028	2.18787
483.4	1.50692	4.4628	4.30108	3.75313	3.34079	2.99871	2.46922	2.18468
483.6	1.50615	4.46549	4.30055	3.75458	3.33828	2.99853	2.46681	2.18576
483.8	1.50625	4.46676	4.30025	3.75651	3.3348	2.99938	2.46647	2.18783
484	1.50816	4.46426	4.29975	3.75772	3.33487	2.9982	2.46576	2.18805
484.2	1.50899	4.46004	4.30021	3.75981	3.33601	2.99706	2.46688	2.18886
484.4	1.51126	4.45845	4.29893	3.76058	3.33782	2.99735	2.46882	2.19026
484.6	1.51574	4.45756	4.29746	3.76043	3.33991	2.99778	2.47093	2.19097
484.8	1.51794	4.45873	4.29726	3.76065	3.34559	2.9965	2.47096	2.19075
485	1.51834	4.4627	4.29773	3.75999	3.34864	2.99521	2.47061	2.19176
485.2	1.51763	4.46694	4.29743	3.75875	3.35093	2.99435	2.47005	2.19272
485.4	1.51409	4.46747	4.29744	3.75917	3.35303	2.9936	2.46846	2.19412
485.6	1.5105	4.46784	4.29858	3.76067	3.35293	2.99432	2.46663	2.19335
485.8	1.50642	4.46838	4.29948	3.76058	3.34838	2.99596	2.46389	2.19416
486	1.502	4.4685	4.30059	3.76113	3.3435	2.99951	2.46283	2.19539
486.2	1.50011	4.46892	4.30221	3.76119	3.34031	3.00304	2.46329	2.19544
486.4	1.50232	4.47301	4.30498	3.76127	3.33758	3.00513	2.46305	2.1944
486.6	1.50592	4.4764	4.30759	3.76091	3.33787	3.00705	2.46422	2.19461
486.8	1.51032	4.47696	4.31019	3.7605	3.3394	3.00888	2.46653	2.19342
487	1.51366	4.47613	4.31233	3.76078	3.34025	3.00935	2.46829	2.19359
487.2	1.51557	4.47495	4.31411	3.76157	3.34135	3.00793	2.46912	2.19491
487.4	1.51801	4.4732	4.31486	3.76262	3.33985	3.00577	2.47056	2.19663
487.6	1.51716	4.47037	4.31423	3.76448	3.34018	3.00283	2.47043	2.19801
487.8	1.51495	4.46828	4.31362	3.76803	3.34028	3.00066	2.46966	2.19802
488	1.5148	4.46936	4.31323	3.76966	3.34299	2.99861	2.46896	2.19818
488.2	1.51568	4.4723	4.31182	3.77153	3.34569	2.99761	2.46922	2.19881
488.4	1.51198	4.47396	4.30937	3.77269	3.35063	2.99877	2.46851	2.19885
488.6	1.50804	4.47413	4.30712	3.77243	3.35332	3.00084	2.46855	2.19807
488.8	1.50661	4.47561	4.30496	3.77127	3.35451	3.0017	2.46963	2.19747
489	1.50542	4.47543	4.30635	3.77244	3.35318	3.00297	2.47205	2.19577
489.2	1.50515	4.47445	4.31021	3.77475	3.35161	3.00457	2.47299	2.195
489.4	1.50627	4.47249	4.31498	3.77513	3.35042	3.00463	2.47526	2.19432
489.6	1.50829	4.47353	4.31926	3.77591	3.35071	3.00386	2.47701	2.19472
489.8	1.50716	4.47423	4.32028	3.77594	3.35313	3.00407	2.47975	2.19618
490	1.50676	4.47424	4.3186	3.77476	3.35472	3.00336	2.47881	2.19808
490.2	1.5055	4.47509	4.31713	3.77075	3.35331	3.00359	2.47789	2.19723
490.4	1.50487	4.47697	4.31783	3.7695	3.35135	3.00329	2.47672	2.1961
490.6	1.50457	4.47693	4.31818	3.76873	3.34802	3.00232	2.47445	2.19484
490.8	1.50828	4.47703	4.31898	3.76987	3.34437	3.00186	2.47095	2.19377
491	1.51064	4.47802	4.31928	3.77	3.34273	3.00438	2.47046	2.19313
491.2	1.51217	4.478	4.317	3.77181	3.34365	3.00477	2.47175	2.19381
491.4	1.51313	4.4779	4.31469	3.77377	3.34538	3.00602	2.47418	2.19494
491.6	1.51315	4.4795	4.31298	3.77587	3.34824	3.00862	2.4779	2.19829
491.8	1.51269	4.47955	4.31441	3.77518	3.34995	3.00976	2.48125	2.20047
492	1.51221	4.47896	4.31519	3.77455	3.35142	3.00766	2.48288	2.20006
492.2	1.51168	4.47783	4.31872	3.77426	3.35182	3.00761	2.48332	2.2003
492.4	1.50993	4.4766	4.32103	3.77449	3.35072	3.00784	2.48167	2.20201
492.6	1.50833	4.47457	4.32344	3.77339	3.34815	3.00713	2.48059	2.20094
492.8	1.50504	4.47247	4.32461	3.7748	3.34822	3.00836	2.48017	2.20072
493	1.50395	4.46957	4.32716	3.77672	3.34873	3.0101	2.4805	2.20201
493.2	1.5014	4.46844	4.32815	3.77893	3.35013	3.01114	2.48022	2.20294
493.4	1.50084	4.46999	4.32766	3.77962	3.35154	3.01062	2.48114	2.20304
493.6	1.50198	4.47301	4.32697	3.77971	3.35204	3.01155	2.47996	2.2029
493.8	1.50669	4.47582	4.32719	3.78003	3.35152	3.01073	2.47805	2.2037
494	1.50759	4.47938	4.32665	3.78059	3.35205	3.0102	2.47668	2.20341
494.2	1.50952	4.48043	4.32538	3.78212	3.35169	3.00999	2.47767	2.20305
494.4	1.5113	4.48011	4.32451	3.78321	3.3527	3.01077	2.47723	2.20262
494.6	1.51346	4.47793	4.32427	3.78636	3.35331	3.00975	2.47702	2.20361
494.8	1.51422	4.47711	4.32432	3.78881	3.35479	3.00956	2.47707	2.20376
495	1.51465	4.47805	4.32541	3.78972	3.35649	3.00911	2.47718	2.2046
495.2	1.51424	4.47966	4.32701	3.78725	3.35848	3.00971	2.47735	2.20632
495.4	1.51208	4.48016	4.32866	3.78573	3.35954	3.01085	2.47936	2.20616
495.6	1.50964	4.47904	4.32866	3.78398	3.36129	3.01236	2.4819	2.20377
495.8	1.50762	4.47756	4.32846	3.78118	3.36372	3.01249	2.48398	2.2028
496	1.50951	4.47492	4.32809	3.78022	3.36342	3.01244	2.48593	2.20318
496.2	1.51097	4.47462	4.32754	3.78079	3.36309	3.01158	2.48653	2.20405
496.4	1.51004	4.47463	4.32635	3.78091	3.36179	3.01233	2.48573	2.20545
496.6	1.50908	4.4759	4.32772	3.78206	3.35993	3.01309	2.48474	2.20781
496.8	1.50773	4.47645	4.32858	3.78518	3.35752	3.01496	2.48625	2.20818
497	1.50628	4.478	4.33018	3.78589	3.35547	3.01661	2.48924	2.20719
497.2	1.5056	4.47813	4.33165	3.78475	3.35385	3.01835	2.48931	2.20431
497.4	1.50675	4.48063	4.33349	3.78335	3.35485	3.01714	2.49012	2.20276
497.6	1.5064	4.48501	4.3344	3.78214	3.35795	3.01542	2.48987	2.20124
497.8	1.50723	4.48966	4.33624	3.7823	3.35803	3.01411	2.48745	2.20124
498	1.50613	4.49128	4.33595	3.78471	3.35939	3.01389	2.48379	2.2024
498.2	1.50838	4.491	4.33513	3.78835	3.36029	3.01289	2.48415	2.20261
498.4	1.51063	4.48919	4.33516	3.79167	3.35917	3.01299	2.48336	2.20271
498.6	1.51326	4.4867	4.33629	3.79316	3.35665	3.0138	2.48442	2.20406
498.8	1.51149	4.48458	4.33601	3.79114	3.35671	3.0145	2.48511	2.20508
499	1.51081	4.48587	4.33655	3.78913	3.35831	3.01393	2.48642	2.20493
499.2	1.50765	4.48987	4.33757	3.78658	3.35977	3.01431	2.48628	2.20694
499.4	1.50523	4.49206	4.3386	3.78633	3.3624	3.01459	2.48752	2.20848
499.6	1.50477	4.49206	4.33834	3.78619	3.36469	3.01635	2.4895	2.20802
499.8	1.50814	4.49153	4.33959	3.78864	3.36663	3.01803	2.49043	2.20743
500	1.51214	4.49099	4.34164	3.7904	3.36666	3.02039	2.48992	2.2076
500.2	1.51544	4.48988	4.3441	3.79311	3.36678	3.02228	2.48912	2.20745
500.4	1.51755	4.48923	4.34571	3.79515	3.36548	3.02471	2.48826	2.2068
500.6	1.51805	4.48837	4.34703	3.79658	3.36557	3.02476	2.48822	2.20816
500.8	1.51476	4.48805	4.34771	3.79541	3.36516	3.02382	2.48896	2.20752
501	1.5104	4.48623	4.34791	3.7951	3.36547	3.02195	2.49152	2.20718
501.2	1.50758	4.48266	4.34575	3.79489	3.36481	3.02135	2.49357	2.20741
501.4	1.50772	4.48076	4.34426	3.79209	3.36556	3.01952	2.4945	2.20738
501.6	1.50828	4.48106	4.34403	3.78926	3.3679	3.01874	2.49233	2.20759
501.8	1.51272	4.48178	4.34484	3.78876	3.37011	3.01825	2.49085	2.20882
502	1.51531	4.48269	4.34521	3.7891	3.3709	3.01768	2.48853	2.21021
502.2	1.51692	4.48652	4.34826	3.78959	3.37313	3.01544	2.48706	2.21095
502.4	1.51611	4.48949	4.35117	3.79196	3.37406	3.01414	2.48731	2.2139
502.6	1.51381	4.49025	4.35304	3.79487	3.37267	3.01271	2.48807	2.21481
502.8	1.51064	4.48961	4.35335	3.79509	3.37212	3.01269	2.4882	2.21651
503	1.50812	4.48857	4.35305	3.79399	3.37371	3.01458	2.48786	2.21763
503.2	1.5073	4.48798	4.3518	3.79156	3.37509	3.01751	2.4877	2.21927
503.4	1.50697	4.48833	4.35165	3.79018	3.37614	3.02006	2.48682	2.21919
503.6	1.50777	4.48966	4.35152	3.79008	3.37663	3.0232	2.4876	2.21941
503.8	1.50665	4.49233	4.35118	3.79224	3.37448	3.02598	2.49112	2.21966
504	1.50689	4.4955	4.34966	3.79346	3.37137	3.02881	2.49529	2.21873
504.2	1.50575	4.49702	4.35039	3.79565	3.36983	3.03022	2.49882	2.21672
504.4	1.50423	4.49714	4.34965	3.79656	3.36934	3.03032	2.50071	2.21587
504.6	1.50359	4.49789	4.34926	3.79647	3.36902	3.02885	2.50041	2.2159
504.8	1.5072	4.49673	4.34963	3.79597	3.37013	3.0283	2.49849	2.21576
505	1.50792	4.49302	4.35211	3.79638	3.37371	3.02797	2.49636	2.21695
505.2	1.5066	4.48969	4.35205	3.79786	3.37385	3.02778	2.49375	2.21735
505.4	1.50855	4.48808	4.35327	3.80006	3.3738	3.02799	2.49169	2.21772
505.6	1.51216	4.48667	4.35449	3.80324	3.37554	3.02893	2.49144	2.21816
505.8	1.50937	4.48865	4.35643	3.80468	3.37677	3.02982	2.49026	2.21788
506	1.51096	4.49145	4.3572	3.80472	3.37629	3.02946	2.488	2.21618
506.2	1.51306	4.49426	4.35793	3.80316	3.37489	3.02914	2.48741	2.2153
506.4	1.51334	4.49505	4.35804	3.80165	3.37281	3.02919	2.48855	2.21467
506.6	1.51068	4.49545	4.35754	3.79852	3.37107	3.03045	2.48987	2.21387
506.8	1.51241	4.49366	4.35644	3.79654	3.37072	3.03081	2.49174	2.21421
507	1.51247	4.49353	4.35623	3.79713	3.36908	3.03	2.49184	2.21566
507.2	1.51376	4.49411	4.35609	3.79917	3.36906	3.03001	2.4917	2.21666
507.4	1.51428	4.49671	4.3562	3.80051	3.37125	3.03161	2.49174	2.21716
507.6	1.51458	4.49801	4.35775	3.80164	3.37346	3.03268	2.49127	2.21757
507.8	1.51165	4.50059	4.35818	3.80245	3.37548	3.03362	2.49111	2.21891
508	1.51148	4.50248	4.35801	3.80406	3.37875	3.03496	2.49291	2.22009
508.2	1.5129	4.5018	4.35819	3.80443	3.3822	3.03409	2.49295	2.2198
508.4	1.5144	4.50012	4.35897	3.80528	3.3847	3.03216	2.49096	2.21931
508.6	1.51294	4.49968	4.35968	3.80536	3.38404	3.02994	2.48993	2.21954
508.8	1.51267	4.49857	4.3615	3.80549	3.38345	3.0274	2.49048	2.21956
509	1.50985	4.49768	4.36389	3.8038	3.38023	3.0257	2.4915	2.21852
509.2	1.50877	4.49754	4.36739	3.80329	3.37809	3.02759	2.49344	2.21867
509.4	1.50469	4.49911	4.36991	3.80311	3.37633	3.0304	2.4951	2.2188
509.6	1.50647	4.49935	4.36969	3.80479	3.37853	3.03321	2.49579	2.21922
509.8	1.50985	4.49967	4.36897	3.80571	3.37933	3.03496	2.49507	2.21947
510	1.51186	4.49861	4.36837	3.80657	3.38145	3.03682	2.49652	2.22136
510.2	1.50976	4.49888	4.368	3.80766	3.38259	3.03556	2.49861	2.22283
510.4	1.51149	4.4967	4.36829	3.80771	3.38322	3.03385	2.4998	2.22423
510.6	1.5115	4.49744	4.36858	3.80721	3.3817	3.03213	2.50144	2.22495
510.8	1.5089	4.49758	4.3688	3.80662	3.37958	3.03093	2.50292	2.22354
511	1.50892	4.49885	4.36813	3.80676	3.37645	3.0306	2.50199	2.22293
511.2	1.50947	4.49935	4.36563	3.80643	3.37653	3.03194	2.5019	2.2227
511.4	1.50982	4.50096	4.36314	3.80624	3.37813	3.03303	2.5038	2.22168
511.6	1.50909	4.50124	4.36248	3.80672	3.38116	3.0342	2.50494	2.2198
511.8	1.50978	4.50233	4.36202	3.80802	3.38453	3.0352	2.50474	2.2203
512	1.50942	4.50278	4.36311	3.80904	3.38838	3.0341	2.50446	2.22055
512.2	1.50957	4.50316	4.36646	3.81024	3.38909	3.03255	2.50081	2.22066
512.4	1.51087	4.50243	4.36991	3.8112	3.38706	3.03165	2.49693	2.22169
512.6	1.51347	4.50095	4.37176	3.81117	3.38398	3.03253	2.49506	2.22343
512.8	1.51609	4.49972	4.37351	3.81101	3.38201	3.03501	2.49614	2.22426
513	1.51799	4.50009	4.37506	3.81126	3.38129	3.03687	2.4966	2.22484
513.2	1.51929	4.49993	4.3754	3.81161	3.38111	3.03823	2.50103	2.22471
513.4	1.51899	4.49944	4.37375	3.81321	3.38158	3.04043	2.50592	2.22314
513.6	1.51711	4.50074	4.37322	3.81625	3.38044	3.04174	2.50843	2.22039
513.8	1.51746	4.50334	4.37333	3.81885	3.38061	3.0419	2.50879	2.21972
514	1.51828	4.50694	4.37371	3.81992	3.37987	3.04278	2.5097	2.21753
514.2	1.51843	4.51262	4.37326	3.82001	3.37897	3.04317	2.50692	2.21703
514.4	1.51812	4.51764	4.37371	3.81833	3.37825	3.04132	2.50506	2.21837
514.6	1.51934	4.52035	4.37544	3.81581	3.37967	3.03838	2.50614	2.22305
514.8	1.51916	4.51913	4.3764	3.8142	3.38017	3.03619	2.50759	2.22697
515	1.51601	4.51528	4.377	3.81353	3.38193	3.03509	2.50729	2.23059
515.2	1.51406	4.50977	4.37826	3.81288	3.38491	3.03564	2.50912	2.23299
515.4	1.51324	4.5066	4.38018	3.81211	3.38719	3.03616	2.50963	2.2338
515.6	1.51085	4.50554	4.38025	3.81117	3.38861	3.03703	2.50605	2.23298
515.8	1.50708	4.50653	4.38019	3.81146	3.38788	3.03657	2.50152	2.23121
516	1.50546	4.50817	4.38042	3.81219	3.38448	3.03734	2.5007	2.23052
516.2	1.50355	4.51145	4.38016	3.81237	3.38012	3.03785	2.49928	2.22993
516.4	1.50172	4.51406	4.38028	3.81422	3.37784	3.04025	2.49848	2.22984
516.6	1.49998	4.51505	4.37965	3.81761	3.37677	3.04127	2.49936	2.22955
516.8	1.49853	4.51561	4.37978	3.81954	3.37831	3.04232	2.50169	2.22861
517	1.49978	4.51547	4.38002	3.81934	3.3811	3.04235	2.50259	2.22873
517.2	1.50205	4.51371	4.38066	3.81961	3.38439	3.04361	2.50343	2.22887
517.4	1.50314	4.51251	4.38099	3.819	3.38704	3.04294	2.50431	2.22876
517.6	1.50527	4.51234	4.38332	3.81742	3.38835	3.04272	2.5038	2.22837
517.8	1.50853	4.51086	4.38484	3.8177	3.38847	3.04284	2.50407	2.22841
518	1.50936	4.51049	4.38553	3.81838	3.38745	3.04223	2.50486	2.22755
518.2	1.50914	4.51138	4.38601	3.81956	3.38727	3.04092	2.50394	2.22683
518.4	1.51337	4.51191	4.38622	3.82155	3.38585	3.04069	2.50243	2.22674
518.6	1.51493	4.51201	4.38705	3.82253	3.38349	3.04022	2.50265	2.22605
518.8	1.51394	4.51323	4.388	3.82167	3.38396	3.04131	2.50197	2.22694
519	1.51343	4.51407	4.38964	3.82185	3.38548	3.04348	2.5017	2.22827
519.2	1.51356	4.51303	4.39163	3.82291	3.385	3.04584	2.5023	2.22968
519.4	1.51111	4.51126	4.39196	3.82314	3.38508	3.04805	2.50288	2.23108
519.6	1.51011	4.50936	4.39061	3.82325	3.3885	3.049	2.50327	2.23292
519.8	1.5104	4.50839	4.38953	3.82246	3.39137	3.04763	2.50262	2.23278
520	1.51155	4.50768	4.38734	3.82188	3.39402	3.04603	2.5006	2.23267
520.2	1.51208	4.50871	4.38524	3.82132	3.39489	3.04518	2.50017	2.23405
520.4	1.51257	4.50925	4.38569	3.82174	3.39533	3.04481	2.50108	2.23655
520.6	1.51575	4.5106	4.38751	3.82393	3.39346	3.04624	2.50343	2.23734
520.8	1.51874	4.51058	4.3901	3.826	3.39152	3.04754	2.50706	2.24001
521	1.51875	4.51161	4.3928	3.82878	3.39029	3.04851	2.51044	2.2405
521.2	1.51994	4.51162	4.3932	3.83054	3.39302	3.04844	2.51106	2.23916
521.4	1.52036	4.5127	4.39287	3.83214	3.39679	3.04779	2.511	2.23741
521.6	1.51853	4.51264	4.39214	3.83111	3.39995	3.04545	2.51229	2.23722
521.8	1.51576	4.5149	4.39187	3.83095	3.4002	3.04428	2.51095	2.23609
522	1.51473	4.51551	4.39186	3.82934	3.4009	3.04433	2.51004	2.23651
522.2	1.51191	4.51617	4.39341	3.83005	3.39978	3.04515	2.51171	2.23726
522.4	1.50995	4.51846	4.39402	3.82958	3.3973	3.0468	2.51438	2.23611
522.6	1.50694	4.52102	4.39485	3.83003	3.39532	3.04955	2.5148	2.23471
522.8	1.50492	4.5214	4.39412	3.83024	3.39511	3.05256	2.51524	2.23399
523	1.50397	4.52117	4.39306	3.83159	3.39485	3.05302	2.51549	2.23473
523.2	1.50444	4.52036	4.39319	3.83086	3.39707	3.05326	2.51548	2.23505
523.4	1.50418	4.51851	4.39274	3.8311	3.39824	3.05361	2.51341	2.23529
523.6	1.50654	4.51835	4.39161	3.83219	3.40073	3.05426	2.51239	2.23541
523.8	1.51158	4.51846	4.39149	3.83307	3.40366	3.05307	2.51446	2.23436
524	1.51605	4.51992	4.39271	3.83354	3.40341	3.05362	2.51567	2.232
524.2	1.51806	4.52223	4.3933	3.8345	3.4007	3.05208	2.51651	2.23123
524.4	1.51772	4.5231	4.39473	3.83444	3.40043	3.05024	2.51851	2.23158
524.6	1.51424	4.52022	4.39593	3.83418	3.40041	3.04935	2.51898	2.23249
524.8	1.51043	4.5186	4.39823	3.83418	3.39848	3.04967	2.51847	2.23358
525	1.50682	4.51682	4.39908	3.83343	3.39861	3.04998	2.51932	2.23353
525.2	1.50582	4.51594	4.39829	3.83235	3.39993	3.05216	2.52035	2.2341
525.4	1.50571	4.51619	4.39795	3.83269	3.40144	3.05393	2.52061	2.23592
525.6	1.50713	4.51846	4.39885	3.83277	3.40126	3.05423	2.51953	2.23651
525.8	1.50804	4.51918	4.39783	3.83259	3.40021	3.05521	2.51752	2.23648
526	1.51049	4.519	4.39773	3.83223	3.39859	3.05404	2.51643	2.23863
526.2	1.51021	4.51855	4.40052	3.83239	3.39767	3.05156	2.51618	2.23827
526.4	1.50995	4.5175	4.40282	3.8316	3.39598	3.04914	2.51625	2.23749
526.6	1.50915	4.5174	4.40234	3.83082	3.39667	3.04892	2.51757	2.23774
526.8	1.5076	4.51939	4.40188	3.83067	3.39934	3.04871	2.51862	2.23774
527	1.50389	4.52374	4.40363	3.83249	3.40239	3.04905	2.51804	2.23524
527.2	1.50334	4.52549	4.40319	3.83482	3.40485	3.05204	2.51745	2.23411
527.4	1.50359	4.52649	4.40372	3.83712	3.40693	3.05407	2.51716	2.23302
527.6	1.50539	4.52756	4.40553	3.83956	3.40781	3.05516	2.51624	2.23309
527.8	1.50528	4.52668	4.40728	3.84134	3.40651	3.05748	2.51686	2.23388
528	1.50409	4.52442	4.40614	3.84107	3.40553	3.05926	2.5181	2.234
528.2	1.50216	4.52448	4.40537	3.83874	3.40351	3.05839	2.51862	2.23439
528.4	1.50163	4.52499	4.40525	3.83675	3.40319	3.05856	2.51871	2.23447
528.6	1.50076	4.52413	4.40545	3.8366	3.40353	3.05824	2.5188	2.23375
528.8	1.50045	4.52514	4.40769	3.83656	3.40433	3.05627	2.52057	2.2349
529	1.50266	4.52633	4.40895	3.83577	3.40501	3.05669	2.52174	2.23812
529.2	1.50575	4.5282	4.40973	3.83592	3.40527	3.05709	2.52055	2.23991
529.4	1.50855	4.52895	4.40946	3.83602	3.4034	3.05654	2.5181	2.24214
529.6	1.51044	4.52939	4.41015	3.83631	3.39961	3.05696	2.51788	2.24432
529.8	1.51463	4.52859	4.40879	3.83747	3.39904	3.05713	2.51681	2.24432
530	1.51577	4.52815	4.40909	3.83902	3.40026	3.05739	2.51618	2.24336
530.2	1.51627	4.52571	4.40935	3.83821	3.40158	3.05847	2.51783	2.24338
530.4	1.51673	4.5254	4.40934	3.83795	3.4031	3.0606	2.52066	2.24268
530.6	1.51694	4.52718	4.40874	3.83645	3.40435	3.06153	2.52283	2.24251
530.8	1.51458	4.52883	4.41003	3.83623	3.40526	3.06266	2.52472	2.24314
531	1.51292	4.53132	4.41067	3.83621	3.40738	3.06231	2.52561	2.24404
531.2	1.50878	4.53379	4.41239	3.8385	3.40962	3.06071	2.52656	2.24591
531.4	1.50445	4.53445	4.41481	3.84156	3.41166	3.05885	2.52795	2.24834
531.6	1.50234	4.53331	4.41666	3.8454	3.41297	3.05768	2.52701	2.24852
531.8	1.50244	4.53227	4.41561	3.84654	3.41151	3.0575	2.52501	2.24679
532	1.50001	4.52833	4.415	3.84751	3.40814	3.05659	2.52402	2.24604
532.2	1.4996	4.52547	4.41428	3.8479	3.4041	3.05642	2.52131	2.2439
532.4	1.50156	4.52427	4.41406	3.84737	3.40199	3.0559	2.51799	2.24084
532.6	1.50543	4.52589	4.41389	3.84492	3.40285	3.05702	2.5163	2.23992
532.8	1.5074	4.52662	4.41488	3.8439	3.40578	3.05756	2.51651	2.23878
533	1.51022	4.52935	4.41465	3.84425	3.40704	3.05886	2.51767	2.23934
533.2	1.51169	4.53314	4.41458	3.84471	3.4096	3.05983	2.52011	2.24199
533.4	1.51031	4.53578	4.41387	3.84559	3.41086	3.06083	2.52261	2.24337
533.6	1.50516	4.53551	4.41548	3.84743	3.41048	3.06108	2.52606	2.24429
533.8	1.5022	4.53568	4.41631	3.84773	3.40864	3.06016	2.52844	2.24711
534	1.50171	4.53483	4.4173	3.84804	3.40824	3.06077	2.52962	2.24875
534.2	1.50097	4.53336	4.41949	3.84949	3.40685	3.06079	2.53057	2.24882
534.4	1.50011	4.53406	4.42276	3.84928	3.40463	3.06212	2.53057	2.24872
534.6	1.50349	4.53557	4.42491	3.84831	3.40436	3.06305	2.52955	2.24768
534.8	1.50846	4.53641	4.42671	3.8495	3.40471	3.06447	2.5271	2.24667
535	1.51163	4.53642	4.42812	3.84999	3.40463	3.06441	2.52418	2.24642
535.2	1.5142	4.53411	4.42698	3.84838	3.40668	3.06646	2.52193	2.24701
535.4	1.5167	4.53214	4.42377	3.84717	3.41015	3.06695	2.52283	2.24803
535.6	1.51591	4.5319	4.42195	3.84561	3.41221	3.06576	2.52536	2.24942
535.8	1.51202	4.53062	4.42223	3.84278	3.41356	3.06509	2.52705	2.25057
536	1.51199	4.53155	4.42357	3.84145	3.41575	3.06574	2.52807	2.25043
536.2	1.51279	4.53342	4.42546	3.84221	3.41583	3.0671	2.52748	2.24903
536.4	1.51019	4.53528	4.42623	3.84519	3.41419	3.06761	2.52743	2.24756
536.6	1.50818	4.53528	4.42591	3.84817	3.41065	3.06795	2.52703	2.24701
536.8	1.5085	4.53564	4.42532	3.85195	3.40884	3.06749	2.52743	2.24767
537	1.50438	4.53502	4.42448	3.8539	3.408	3.06804	2.52881	2.24625
537.2	1.4993	4.53415	4.42525	3.85502	3.40843	3.06598	2.53075	2.24655
537.4	1.50021	4.53174	4.42839	3.85427	3.41105	3.06416	2.5311	2.24871
537.6	1.50066	4.53043	4.42866	3.85401	3.4156	3.06383	2.53059	2.25213
537.8	1.50079	4.53202	4.42612	3.85465	3.41937	3.06592	2.53107	2.25193
538	1.50033	4.5332	4.42436	3.85507	3.42019	3.06541	2.53129	2.25404
538.2	1.50466	4.53374	4.42241	3.85485	3.41892	3.06569	2.53309	2.25468
538.4	1.5101	4.53481	4.42133	3.85433	3.41773	3.06612	2.5336	2.25452
538.6	1.51381	4.53381	4.42354	3.85337	3.41765	3.06633	2.53511	2.25199
538.8	1.51625	4.53335	4.4271	3.85183	3.41759	3.06597	2.53571	2.25248
539	1.51964	4.53411	4.43065	3.85158	3.41815	3.06705	2.53657	2.25077
539.2	1.52073	4.53709	4.43447	3.85152	3.41898	3.06779	2.53499	2.24864
539.4	1.51916	4.53931	4.43748	3.85317	3.41805	3.06982	2.53448	2.24932
539.6	1.51828	4.54378	4.43778	3.85557	3.41639	3.07255	2.53319	2.25106
539.8	1.51564	4.5465	4.43855	3.85696	3.41492	3.07321	2.53286	2.25061
540	1.51318	4.54858	4.43756	3.85851	3.41465	3.07414	2.53281	2.25192
540.2	1.51228	4.54727	4.43582	3.86046	3.41505	3.07524	2.53446	2.25445
540.4	1.50909	4.54649	4.43302	3.86151	3.41676	3.07452	2.53503	2.25463
540.6	1.50526	4.54506	4.43102	3.86185	3.41681	3.07286	2.53515	2.25438
540.8	1.50228	4.5443	4.42958	3.86159	3.41718	3.0731	2.53458	2.25454
541	1.50265	4.54321	4.42954	3.86149	3.41916	3.07288	2.53204	2.25439
541.2	1.50133	4.54506	4.4294	3.86272	3.42143	3.07183	2.52874	2.25207
541.4	1.50216	4.54529	4.42959	3.86197	3.42275	3.07142	2.52793	2.2481
541.6	1.50515	4.54528	4.43085	3.86025	3.42277	3.07117	2.52931	2.24607
541.8	1.50888	4.54585	4.4316	3.85985	3.42146	3.07079	2.53061	2.24478
542	1.50862	4.54472	4.43228	3.8587	3.41889	3.0693	2.5345	2.24375
542.2	1.50844	4.54213	4.43445	3.85662	3.41731	3.06973	2.53922	2.24602
542.4	1.50987	4.54051	4.43723	3.85735	3.41814	3.07031	2.54135	2.24849
542.6	1.51138	4.53939	4.43832	3.86022	3.42035	3.07106	2.5403	2.24823
542.8	1.51185	4.53723	4.43924	3.86289	3.4235	3.0713	2.53976	2.248
543	1.5127	4.53745	4.44034	3.86427	3.42397	3.07168	2.53721	2.24754
543.2	1.51287	4.53876	4.44056	3.86485	3.42538	3.07151	2.53469	2.245
543.4	1.51396	4.54048	4.43947	3.86225	3.42479	3.07174	2.53451	2.24443
543.6	1.51487	4.54094	4.44014	3.85887	3.42308	3.07254	2.5359	2.24405
543.8	1.51253	4.54117	4.44119	3.85565	3.41927	3.07292	2.53732	2.24485
544	1.51207	4.54128	4.44338	3.85598	3.41936	3.07302	2.5386	2.24749
544.2	1.51279	4.5425	4.44362	3.85774	3.4199	3.07206	2.53971	2.25127
544.4	1.51233	4.54354	4.44491	3.85985	3.42131	3.07176	2.53767	2.25442
544.6	1.50852	4.54566	4.44487	3.86098	3.42285	3.07227	2.53667	2.25784
544.8	1.50904	4.54725	4.44524	3.86164	3.42347	3.07224	2.53724	2.25883
545	1.50982	4.54782	4.44369	3.86048	3.4231	3.07186	2.53965	2.2591
545.2	1.51218	4.54793	4.44357	3.85915	3.4212	3.0722	2.53976	2.25805
545.4	1.51259	4.54719	4.44216	3.85972	3.41972	3.07163	2.54045	2.25702
545.6	1.51646	4.54534	4.44193	3.86175	3.42073	3.06904	2.5384	2.25646
545.8	1.51807	4.54405	4.44149	3.8632	3.42226	3.06896	2.53565	2.25739
546	1.51777	4.54466	4.44286	3.86404	3.42417	3.07088	2.53413	2.25735
546.2	1.51679	4.54487	4.44503	3.86302	3.42667	3.07326	2.53497	2.25629
546.4	1.51867	4.54595	4.44903	3.86279	3.42856	3.07468	2.53693	2.25531
546.6	1.51935	4.54634	4.45031	3.86284	3.42839	3.07614	2.53986	2.25404
546.8	1.51891	4.54654	4.44958	3.86347	3.42875	3.07547	2.54216	2.25295
547	1.5177	4.54687	4.44927	3.86421	3.4271	3.0742	2.54316	2.25151
547.2	1.5145	4.54739	4.44948	3.86742	3.42555	3.07254	2.54322	2.25261
547.4	1.50752	4.54824	4.44858	3.86849	3.42489	3.07165	2.54361	2.25347
547.6	1.50333	4.54865	4.44912	3.86787	3.42472	3.07093	2.54482	2.25471
547.8	1.50336	4.54897	4.45315	3.86793	3.42549	3.07149	2.5455	2.25492
548	1.50524	4.5477	4.45478	3.86797	3.42785	3.0714	2.54501	2.25727
548.2	1.50671	4.54585	4.45446	3.86759	3.42863	3.07289	2.54806	2.25894
548.4	1.50828	4.54413	4.45388	3.86725	3.42833	3.07493	2.54983	2.25966
548.6	1.50993	4.54693	4.45422	3.86869	3.42798	3.07618	2.54937	2.25926
548.8	1.51053	4.54988	4.45348	3.86907	3.42876	3.07562	2.54901	2.25975
549	1.51155	4.55136	4.45235	3.87019	3.42853	3.076	2.54957	2.2592
549.2	1.51098	4.55339	4.45231	3.8684	3.42668	3.07488	2.54663	2.25857
549.4	1.51098	4.55495	4.45304	3.86934	3.42503	3.07322	2.5442	2.25794
549.6	1.50933	4.55467	4.45308	3.8697	3.42491	3.07369	2.54302	2.2571
549.8	1.50685	4.55386	4.45222	3.87143	3.42329	3.07566	2.54327	2.25604
550	1.50438	4.55396	4.45321	3.87171	3.42143	3.0781	2.54296	2.25524
550.2	1.50648	4.55336	4.45371	3.87425	3.42367	3.08041	2.54454	2.25597
550.4	1.50966	4.55367	4.45362	3.87531	3.42588	3.08146	2.54477	2.25651
550.6	1.51249	4.55316	4.45323	3.8759	3.42631	3.08101	2.54583	2.2582
550.8	1.51304	4.55461	4.4537	3.87473	3.42675	3.08034	2.54625	2.25832
551	1.51403	4.55573	4.45404	3.87363	3.42742	3.07887	2.5468	2.2575
551.2	1.51381	4.55742	4.45656	3.87287	3.42536	3.07709	2.54567	2.25592
551.4	1.51188	4.55827	4.46002	3.87277	3.42341	3.07795	2.54662	2.25766
551.6	1.50917	4.55977	4.46376	3.87203	3.42338	3.07868	2.54737	2.25916
551.8	1.50914	4.55874	4.4648	3.87277	3.42385	3.0795	2.54683	2.26216
552	1.5072	4.55777	4.46549	3.87331	3.4248	3.07948	2.54636	2.26419
552.2	1.50312	4.55864	4.46414	3.87461	3.42945	3.07985	2.54555	2.26509
552.4	1.50004	4.55976	4.4612	3.87279	3.43448	3.08031	2.54434	2.26361
552.6	1.49981	4.56002	4.45934	3.87384	3.43712	3.08147	2.54453	2.26331
552.8	1.50079	4.55939	4.46005	3.87412	3.4378	3.08191	2.54586	2.26302
553	1.50418	4.55965	4.46072	3.87568	3.43848	3.08262	2.54692	2.26493
553.2	1.50825	4.55817	4.46023	3.87616	3.43646	3.08249	2.54686	2.26688
553.4	1.512	4.55677	4.46176	3.87865	3.43149	3.08188	2.54657	2.26953
553.6	1.51213	4.55574	4.46259	3.87931	3.42786	3.08027	2.54571	2.27054
553.8	1.50948	4.55714	4.46346	3.88144	3.42826	3.07884	2.54358	2.27146
554	1.50469	4.55879	4.4637	3.88364	3.42711	3.07893	2.54143	2.27142
554.2	1.50155	4.55936	4.46365	3.88341	3.42748	3.08043	2.54166	2.2708
554.4	1.50091	4.56048	4.46243	3.88365	3.42843	3.08209	2.54136	2.26971
554.6	1.50291	4.56148	4.46151	3.883	3.42849	3.08345	2.54136	2.26924
554.8	1.50696	4.56123	4.4595	3.88111	3.42856	3.08455	2.54421	2.26792
555	1.51095	4.56122	4.45901	3.87867	3.42997	3.08514	2.54847	2.26711
555.2	1.51368	4.56072	4.46062	3.87809	3.42906	3.08452	2.55209	2.26512
555.4	1.51278	4.56051	4.46155	3.87865	3.4289	3.08466	2.55501	2.26329
555.6	1.51094	4.56068	4.46323	3.87933	3.43221	3.08556	2.55675	2.26274
555.8	1.50877	4.56238	4.46486	3.87927	3.43458	3.08693	2.55545	2.26322
556	1.507	4.56332	4.46558	3.87937	3.43532	3.08843	2.55336	2.26367
556.2	1.50488	4.56567	4.46494	3.88048	3.43825	3.08945	2.5519	2.26539
556.4	1.50625	4.56626	4.46585	3.87928	3.44196	3.08855	2.55268	2.26815
556.6	1.50824	4.56624	4.4649	3.87837	3.44428	3.0888	2.55289	2.26958
556.8	1.51093	4.56423	4.46366	3.8788	3.44355	3.08818	2.5543	2.27075
557	1.51185	4.56253	4.46159	3.88054	3.44392	3.08606	2.55367	2.26956
557.2	1.51291	4.55991	4.46114	3.8811	3.44376	3.0854	2.55201	2.26767
557.4	1.51163	4.55999	4.46178	3.88147	3.44233	3.08631	2.54926	2.26587
557.6	1.51037	4.55936	4.46409	3.88256	3.44	3.0863	2.54711	2.26382
557.8	1.50742	4.5598	4.46638	3.88325	3.4399	3.08691	2.54475	2.26117
558	1.50747	4.5601	4.46985	3.88032	3.44194	3.08788	2.54462	2.26034
558.2	1.50707	4.56098	4.47323	3.87809	3.44177	3.08855	2.54673	2.26144
558.4	1.50684	4.56057	4.4731	3.87758	3.44098	3.08768	2.54915	2.26068
558.6	1.50524	4.56073	4.47209	3.87801	3.44001	3.08811	2.55241	2.26068
558.8	1.50468	4.56202	4.4725	3.87854	3.43819	3.08841	2.55378	2.26239
559	1.50373	4.56394	4.4737	3.87952	3.43464	3.08862	2.55458	2.26502
559.2	1.50418	4.56581	4.47356	3.88039	3.43166	3.08741	2.55454	2.2659
559.4	1.50564	4.56698	4.47599	3.88092	3.43242	3.08739	2.55432	2.26689
559.6	1.51085	4.5683	4.47818	3.88152	3.43437	3.08886	2.55298	2.26783
559.8	1.51376	4.56724	4.48053	3.88187	3.43945	3.0904	2.553	2.26918
560	1.5156	4.56514	4.48011	3.8841	3.44312	3.09185	2.55426	2.26899
560.2	1.51483	4.56502	4.4802	3.88767	3.44725	3.09154	2.55451	2.2703
560.4	1.513	4.5651	4.48061	3.89055	3.44759	3.09117	2.55373	2.27022
560.6	1.50874	4.56538	4.4818	3.89183	3.44673	3.09027	2.5542	2.26919
560.8	1.50694	4.56559	4.48158	3.89168	3.44406	3.08969	2.55512	2.26725
561	1.50556	4.56705	4.48328	3.89115	3.44413	3.08743	2.55544	2.26642
561.2	1.50613	4.56773	4.48388	3.88914	3.4437	3.0894	2.55564	2.26597
561.4	1.50603	4.56719	4.48287	3.88805	3.44338	3.09099	2.55469	2.26728
561.6	1.50647	4.56588	4.48178	3.88767	3.44305	3.0906	2.55202	2.26787
561.8	1.50724	4.56636	4.48241	3.88738	3.4429	3.0907	2.54923	2.26782
562	1.50801	4.56812	4.48256	3.8872	3.44187	3.0934	2.54663	2.26736
562.2	1.50933	4.56863	4.4823	3.88718	3.4407	3.09423	2.54476	2.26758
562.4	1.5086	4.572	4.48316	3.88786	3.44146	3.09354	2.54804	2.26753
562.6	1.50523	4.57566	4.48494	3.88787	3.44131	3.09395	2.55179	2.26775
562.8	1.50242	4.57674	4.48553	3.88827	3.44006	3.09378	2.55353	2.26985
563	1.50154	4.57578	4.48572	3.88875	3.43982	3.09384	2.55387	2.27386
563.2	1.50158	4.57485	4.48705	3.8898	3.43955	3.09354	2.55623	2.27649
563.4	1.50427	4.57226	4.48774	3.88976	3.43856	3.0932	2.5559	2.27809
563.6	1.50724	4.56939	4.48668	3.89089	3.43891	3.09205	2.55542	2.28034
563.8	1.5079	4.56948	4.48528	3.89345	3.44125	3.08998	2.55711	2.28053
564	1.50728	4.57062	4.48468	3.89547	3.44244	3.08572	2.55993	2.27977
564.2	1.50542	4.57113	4.4836	3.8952	3.44459	3.08415	2.56071	2.27797
564.4	1.50372	4.5712	4.48139	3.89414	3.44745	3.08446	2.56185	2.27669
564.6	1.50437	4.57215	4.47933	3.89307	3.45173	3.08451	2.56201	2.27483
564.8	1.50606	4.57229	4.48114	3.89142	3.45348	3.08527	2.56186	2.2745
565	1.50798	4.57287	4.48305	3.89087	3.45346	3.08823	2.56002	2.27391
565.2	1.50809	4.5738	4.48448	3.89207	3.45226	3.08968	2.55835	2.27392
565.4	1.50917	4.57527	4.48681	3.89405	3.44975	3.09088	2.55641	2.27516
565.6	1.50884	4.57674	4.49097	3.89629	3.44624	3.09331	2.55726	2.27682
565.8	1.50724	4.57745	4.49173	3.897	3.44407	3.09813	2.55838	2.27658
566	1.50547	4.57747	4.49157	3.89619	3.44389	3.10095	2.56006	2.27383
566.2	1.50491	4.57882	4.49197	3.89383	3.44439	3.10193	2.56162	2.27318
566.4	1.50574	4.5779	4.49293	3.89261	3.44648	3.10273	2.56255	2.27036
566.6	1.50743	4.57636	4.49259	3.89093	3.44815	3.10272	2.56184	2.26785
566.8	1.50994	4.57632	4.49198	3.88969	3.449	3.09977	2.5613	2.26667
567	1.51205	4.57524	4.49089	3.89007	3.44827	3.09803	2.56028	2.26833
567.2	1.51288	4.57462	4.4895	3.89201	3.44913	3.09906	2.55863	2.26931
567.4	1.51102	4.57745	4.48738	3.89383	3.44785	3.09977	2.55607	2.27249
567.6	1.5111	4.57995	4.48652	3.89419	3.4443	3.10044	2.55405	2.27455
567.8	1.51316	4.57991	4.48571	3.89591	3.44212	3.10082	2.55309	2.27646
568	1.5149	4.57999	4.48621	3.898	3.44267	3.10204	2.55337	2.27588
568.2	1.51641	4.5793	4.48844	3.90034	3.44437	3.10143	2.55407	2.27439
568.4	1.51922	4.57877	4.49083	3.9003	3.44647	3.10039	2.55777	2.27187
568.6	1.51787	4.57897	4.49184	3.90229	3.45043	3.09809	2.56074	2.27304
568.8	1.51565	4.57795	4.49388	3.90373	3.45406	3.09642	2.56238	2.27467
569	1.51357	4.57817	4.49554	3.90342	3.45749	3.09297	2.56337	2.27618
569.2	1.51104	4.57966	4.49648	3.90135	3.45714	3.09075	2.56551	2.27704
569.4	1.50915	4.5795	4.49805	3.90062	3.45791	3.09101	2.56581	2.27796
569.6	1.51004	4.57869	4.49983	3.89976	3.45688	3.09463	2.5642	2.27774
569.8	1.50923	4.5796	4.50007	3.9	3.45439	3.09884	2.56329	2.27684
570	1.50835	4.58086	4.49946	3.90012	3.45163	3.10164	2.56278	2.27608
570.2	1.50955	4.57955	4.4979	3.90247	3.45061	3.10372	2.5626	2.27725
570.4	1.5082	4.57762	4.4955	3.90505	3.44974	3.10524	2.56302	2.27917
570.6	1.50442	4.57691	4.49326	3.90637	3.45085	3.10404	2.56512	2.2797
570.8	1.5035	4.57854	4.49195	3.90541	3.45296	3.10187	2.56536	2.2799
571	1.50473	4.57942	4.49326	3.90641	3.4534	3.10137	2.56674	2.2806
571.2	1.50708	4.57979	4.49637	3.90704	3.45353	3.10266	2.56723	2.27917
571.4	1.50826	4.58052	4.50077	3.90689	3.45495	3.10242	2.56455	2.27629
571.6	1.50886	4.58032	4.50431	3.90607	3.45635	3.10238	2.56306	2.27293
571.8	1.50844	4.5798	4.50704	3.90737	3.4574	3.10254	2.56415	2.2718
572	1.50915	4.57939	4.50639	3.90764	3.45969	3.10247	2.56429	2.27181
572.2	1.50881	4.57992	4.50414	3.90623	3.4606	3.10049	2.56316	2.2715
572.4	1.51012	4.5818	4.5014	3.90593	3.45686	3.09881	2.56357	2.27183
572.6	1.51388	4.58421	4.4993	3.90734	3.45302	3.09732	2.56373	2.27384
572.8	1.51731	4.58567	4.49783	3.90785	3.44983	3.09763	2.56402	2.27447
573	1.51911	4.58507	4.49784	3.90719	3.44797	3.09868	2.5642	2.27485
573.2	1.51849	4.58472	4.49879	3.90682	3.44873	3.09852	2.56262	2.27588
573.4	1.51809	4.58345	4.49937	3.90636	3.45481	3.09836	2.56219	2.27782
573.6	1.51636	4.58123	4.50064	3.90517	3.45941	3.09801	2.56208	2.27919
573.8	1.51546	4.58072	4.50145	3.90358	3.461	3.09793	2.56098	2.28174
574	1.51174	4.58216	4.50173	3.90293	3.46014	3.10035	2.56058	2.28383
574.2	1.50917	4.5842	4.50351	3.90363	3.45622	3.10419	2.56406	2.28503
574.4	1.50772	4.5862	4.5052	3.90326	3.45164	3.10638	2.5671	2.28606
574.6	1.50745	4.58953	4.50715	3.90253	3.44858	3.1091	2.56878	2.2852
574.8	1.50612	4.59272	4.509	3.90162	3.45018	3.11049	2.56975	2.2827
575	1.50692	4.59393	4.51166	3.90294	3.45176	3.11057	2.57115	2.28162
575.2	1.51104	4.59457	4.5134	3.90509	3.45396	3.11019	2.57179	2.28194
575.4	1.51442	4.59564	4.51387	3.90622	3.4556	3.1105	2.5727	2.28199
575.6	1.51555	4.59436	4.51334	3.90845	3.4582	3.1104	2.57405	2.28286
575.8	1.51467	4.59145	4.51188	3.91085	3.46063	3.111	2.574	2.28336
576	1.51441	4.58995	4.51163	3.91171	3.46314	3.11051	2.57277	2.28226
576.2	1.51226	4.58811	4.5103	3.9101	3.46539	3.1081	2.56982	2.28088
576.4	1.51177	4.58612	4.50991	3.91037	3.46523	3.10654	2.56868	2.27957
576.6	1.51301	4.58726	4.50964	3.90958	3.4646	3.10591	2.56845	2.2805
576.8	1.51669	4.58676	4.51184	3.90902	3.46109	3.10539	2.56874	2.28096
577	1.51807	4.58638	4.51093	3.91009	3.45803	3.10583	2.56935	2.28107
577.2	1.51787	4.588	4.51043	3.91198	3.45661	3.10837	2.57014	2.28063
577.4	1.51355	4.58828	4.51106	3.91354	3.45819	3.11076	2.57005	2.28069
577.6	1.50926	4.58592	4.51276	3.91446	3.45898	3.11158	2.56967	2.28029
577.8	1.50515	4.58583	4.51346	3.91492	3.45986	3.11054	2.56877	2.28155
578	1.50561	4.58752	4.5146	3.91296	3.45961	3.11067	2.56663	2.28308
578.2	1.50822	4.58599	4.51528	3.9118	3.45866	3.11036	2.56622	2.28578
578.4	1.51267	4.58545	4.51333	3.90946	3.45636	3.11101	2.56578	2.28882
578.6	1.51517	4.58565	4.50953	3.90852	3.45638	3.11182	2.56531	2.29038
578.8	1.51762	4.58875	4.50611	3.90844	3.45731	3.11234	2.56617	2.28875
579	1.51929	4.59023	4.50576	3.90844	3.45844	3.11106	2.56948	2.28711
579.2	1.5202	4.59319	4.50694	3.90851	3.45921	3.10989	2.57072	2.28518
579.4	1.52093	4.59634	4.51125	3.91119	3.46044	3.10853	2.57054	2.28295
579.6	1.52237	4.60088	4.5154	3.91508	3.45993	3.10817	2.56956	2.28023
579.8	1.52123	4.60211	4.51845	3.91846	3.46118	3.11063	2.57002	2.28101
580	1.51793	4.59984	4.51931	3.92175	3.46252	3.11165	2.56822	2.28121
580.2	1.51614	4.59684	4.52014	3.9244	3.46363	3.11308	2.56685	2.2831
580.4	1.51601	4.59321	4.518	3.92515	3.46488	3.11408	2.56651	2.2833
580.6	1.51603	4.59114	4.51712	3.92307	3.4656	3.11461	2.56665	2.28373
580.8	1.51538	4.58974	4.51779	3.92085	3.46256	3.11304	2.56723	2.2837
581	1.51553	4.59181	4.51863	3.91983	3.46205	3.11191	2.5688	2.28537
581.2	1.51256	4.59437	4.51885	3.92013	3.46067	3.11082	2.56915	2.28309
581.4	1.5087	4.59744	4.52055	3.92073	3.45885	3.11024	2.56833	2.28324
581.6	1.50556	4.59913	4.5217	3.92256	3.45813	3.10939	2.56892	2.28527
581.8	1.50424	4.60127	4.52155	3.92616	3.46116	3.10885	2.5686	2.28623
582	1.50309	4.6033	4.52058	3.92762	3.46013	3.1089	2.56904	2.28638
582.2	1.50463	4.60381	4.51969	3.92529	3.45967	3.11045	2.57216	2.28864
582.4	1.50599	4.60406	4.51928	3.92322	3.45976	3.11045	2.57477	2.28968
582.6	1.50537	4.60367	4.51935	3.92116	3.46129	3.10952	2.57551	2.29014
582.8	1.50802	4.60253	4.5206	3.91807	3.45838	3.10894	2.57448	2.28951
583	1.50873	4.60018	4.52365	3.91678	3.45883	3.1093	2.57328	2.2899
583.2	1.51108	4.5987	4.52538	3.91852	3.46127	3.10763	2.57288	2.29077
583.4	1.50985	4.59764	4.52694	3.92035	3.4621	3.10674	2.5739	2.29116
583.6	1.51154	4.5959	4.52729	3.91977	3.46261	3.10777	2.57288	2.29104
583.8	1.50931	4.59411	4.52674	3.91955	3.46652	3.10836	2.57374	2.29104
584	1.50885	4.59313	4.52493	3.91863	3.47229	3.10935	2.57617	2.28979
584.2	1.50531	4.59436	4.52449	3.91734	3.47555	3.11138	2.57716	2.28962
584.4	1.5051	4.5946	4.52427	3.91499	3.47781	3.11317	2.57679	2.2889
584.6	1.50604	4.59605	4.52506	3.91587	3.47569	3.11267	2.57807	2.28769
584.8	1.51028	4.59547	4.52655	3.91681	3.47403	3.11274	2.57777	2.28619
585	1.51216	4.59622	4.52845	3.91765	3.4698	3.11263	2.57589	2.28749
585.2	1.51174	4.5965	4.52856	3.91814	3.46597	3.11186	2.57418	2.28731
585.4	1.51112	4.5979	4.5288	3.92029	3.46406	3.11214	2.57252	2.28792
585.6	1.51001	4.59835	4.52899	3.92136	3.46529	3.11311	2.57104	2.29018
585.8	1.50734	4.60064	4.52792	3.92123	3.46402	3.11379	2.57113	2.29411
586	1.5068	4.60103	4.52702	3.92188	3.46402	3.11417	2.57327	2.2946
586.2	1.50846	4.60063	4.5268	3.92216	3.46688	3.11506	2.57567	2.29461
586.4	1.51033	4.60115	4.5265	3.92087	3.46995	3.11442	2.57839	2.29387
586.6	1.5099	4.60211	4.52663	3.91921	3.47209	3.11348	2.58031	2.29204
586.8	1.51258	4.60309	4.52924	3.91894	3.47462	3.11254	2.57958	2.29035
587	1.51338	4.60412	4.53152	3.91952	3.47476	3.11055	2.57749	2.28816
587.2	1.51544	4.60389	4.5331	3.9216	3.47529	3.11026	2.57379	2.28629
587.4	1.5161	4.60435	4.53467	3.92505	3.47421	3.11165	2.57052	2.28646
587.6	1.51583	4.60471	4.53552	3.92798	3.47311	3.11527	2.5693	2.28748
587.8	1.51178	4.60412	4.53531	3.92854	3.47574	3.11611	2.56957	2.28716
588	1.5088	4.60452	4.53505	3.9287	3.47834	3.11755	2.57077	2.28803
588.2	1.50713	4.60553	4.53597	3.92899	3.4768	3.11728	2.57313	2.28866
588.4	1.50662	4.60297	4.53711	3.92872	3.47523	3.11762	2.57664	2.28925
588.6	1.50461	4.60248	4.53844	3.92827	3.47324	3.11596	2.57853	2.28809
588.8	1.50213	4.60347	4.53902	3.92848	3.46926	3.11687	2.57909	2.2874
589	1.50309	4.60347	4.53901	3.92962	3.4663	3.11828	2.57784	2.28757
589.2	1.50457	4.6031	4.53923	3.93125	3.46624	3.12057	2.57701	2.28741
589.4	1.50551	4.60665	4.54005	3.93183	3.46847	3.12095	2.57546	2.28869
589.6	1.50787	4.60673	4.53895	3.93214	3.47084	3.12112	2.57408	2.29009
589.8	1.51202	4.60654	4.53735	3.93296	3.47221	3.12173	2.57468	2.29225
590	1.51419	4.60594	4.53613	3.93225	3.47318	3.12086	2.57684	2.29406
590.2	1.51415	4.60656	4.53653	3.93014	3.47253	3.11915	2.57965	2.29719
590.4	1.51529	4.60652	4.53535	3.93013	3.47021	3.11837	2.58205	2.29751
590.6	1.51563	4.607	4.53682	3.93094	3.46923	3.11849	2.58218	2.29684
590.8	1.51366	4.60754	4.53954	3.93153	3.47046	3.1186	2.58154	2.29706
591	1.51046	4.60825	4.54194	3.93108	3.47271	3.11985	2.58103	2.29682
591.2	1.5069	4.60828	4.54148	3.93127	3.47586	3.11989	2.57929	2.29548
591.4	1.50385	4.60717	4.54096	3.93037	3.47626	3.11871	2.57867	2.29433
591.6	1.5049	4.60747	4.54069	3.93102	3.47669	3.11867	2.58016	2.29541
591.8	1.50713	4.60625	4.5407	3.93251	3.47505	3.11848	2.58285	2.29559
592	1.51	4.60609	4.54168	3.93479	3.47384	3.11823	2.58328	2.29569
592.2	1.51465	4.60646	4.54243	3.93572	3.47153	3.12016	2.58513	2.29466
592.4	1.51888	4.60628	4.54479	3.93711	3.47101	3.12287	2.58635	2.29314
592.6	1.51893	4.60633	4.54617	3.93728	3.4704	3.12367	2.58752	2.2902
592.8	1.51685	4.60895	4.54503	3.93676	3.47054	3.12462	2.58602	2.2889
593	1.51503	4.61093	4.54356	3.93594	3.47223	3.1256	2.58371	2.28855
593.2	1.51313	4.61161	4.54407	3.93582	3.47324	3.12547	2.58101	2.28968
593.4	1.5091	4.61212	4.54415	3.93437	3.47433	3.12488	2.57853	2.29035
593.6	1.50908	4.61242	4.54335	3.93282	3.47442	3.12441	2.5761	2.29205
593.8	1.51117	4.61077	4.54406	3.93237	3.47534	3.1232	2.57592	2.29201
594	1.51153	4.60935	4.54448	3.93151	3.47289	3.12143	2.57674	2.29099
594.2	1.50931	4.60926	4.54371	3.92988	3.47221	3.11991	2.57706	2.29173
594.4	1.50931	4.60846	4.54269	3.92929	3.47414	3.11851	2.5761	2.29342
594.6	1.50629	4.60719	4.54426	3.92805	3.47599	3.11913	2.57765	2.29368
594.8	1.50522	4.60782	4.54516	3.92784	3.47734	3.1215	2.57848	2.29479
595	1.5052	4.60926	4.54566	3.92931	3.47984	3.12274	2.58106	2.29693
595.2	1.50621	4.61086	4.54478	3.93119	3.48321	3.12293	2.58349	2.2973
595.4	1.50936	4.61248	4.54467	3.93346	3.48482	3.12331	2.58631	2.29615
595.6	1.51199	4.61187	4.54216	3.93461	3.48527	3.12396	2.58494	2.29556
595.8	1.51063	4.6074	4.54129	3.93482	3.48542	3.12311	2.58388	2.2939
596	1.50846	4.60447	4.54188	3.93546	3.48671	3.1249	2.58147	2.29251
596.2	1.50863	4.60419	4.54452	3.93694	3.48632	3.12645	2.58107	2.29065
596.4	1.50761	4.60506	4.54627	3.93717	3.48578	3.12912	2.5803	2.29233
596.6	1.50989	4.60714	4.54835	3.93947	3.48592	3.12905	2.58263	2.29481
596.8	1.51476	4.61149	4.54938	3.94071	3.48641	3.12976	2.58509	2.2965
597	1.51846	4.61393	4.54933	3.94106	3.48521	3.12963	2.5883	2.29742
597.2	1.51948	4.61338	4.5495	3.94057	3.4834	3.13046	2.58801	2.29844
597.4	1.51603	4.61239	4.54847	3.93935	3.48177	3.12936	2.58745	2.29733
597.6	1.51172	4.6125	4.54738	3.93905	3.48134	3.12908	2.58691	2.29534
597.8	1.50961	4.61282	4.54836	3.94002	3.48024	3.12871	2.58574	2.29352
598	1.50849	4.61375	4.55042	3.94171	3.48023	3.12756	2.58435	2.29257
598.2	1.50566	4.61464	4.5536	3.94285	3.48187	3.12677	2.58454	2.2923
598.4	1.50681	4.61487	4.55556	3.94415	3.48458	3.1287	2.58691	2.29285
598.6	1.50985	4.61616	4.55739	3.94312	3.48638	3.13156	2.5872	2.29518
598.8	1.50966	4.61871	4.55776	3.94188	3.48783	3.13252	2.58749	2.29824
599	1.50975	4.61979	4.55941	3.93823	3.48764	3.13217	2.58773	2.30068
599.2	1.51167	4.61818	4.55878	3.93517	3.48839	3.13135	2.58658	2.3021
599.4	1.51258	4.61605	4.56025	3.93384	3.48771	3.12904	2.58552	2.30084
599.6	1.51099	4.61214	4.56202	3.93492	3.48577	3.12602	2.58559	2.29804
599.8	1.51259	4.60866	4.56291	3.93393	3.4849	3.12495	2.58665	2.29576
600	1.51293	4.60764	4.56123	3.93463	3.48784	3.12537	2.58562	2.29256
600.2	1.49172	4.58725	4.36028	3.89018	3.55125	3.24151	2.67487	2.3578
600.4	1.493	4.54139	4.36095	3.89258	3.55627	3.24145	2.67704	2.36215
600.6	1.49344	4.4916	4.35908	3.89459	3.55729	3.24226	2.67871	2.36658
600.8	1.49483	4.44286	4.35726	3.89667	3.5564	3.24117	2.67919	2.37095
601	1.4959	4.3967	4.35419	3.89569	3.55359	3.24122	2.67947	2.37253
601.2	1.49806	4.30652	4.34774	3.89351	3.55037	3.24125	2.68157	2.37577
601.4	1.49905	4.22302	4.33766	3.88664	3.54104	3.23981	2.68261	2.37683
601.6	1.49783	4.14709	4.3245	3.8756	3.5303	3.23661	2.68258	2.3746
601.8	1.49611	4.08065	4.30811	3.86162	3.51915	3.23322	2.68143	2.36922
602	1.49474	4.02134	4.2904	3.84868	3.5101	3.22753	2.67963	2.36531
602.2	1.49344	3.97089	4.27268	3.83388	3.50133	3.22014	2.67467	2.36333
602.4	1.49264	3.92314	4.25478	3.82085	3.49405	3.2136	2.66976	2.36218
602.6	1.49553	3.88042	4.23869	3.80808	3.48555	3.20849	2.66593	2.36159
602.8	1.49988	3.84222	4.22305	3.79667	3.4781	3.20297	2.66212	2.36197
603	1.50243	3.80885	4.20812	3.78335	3.4699	3.19833	2.65848	2.36129
603.2	1.50186	3.77589	4.19334	3.77223	3.46166	3.19324	2.65702	2.35892
603.4	1.50073	3.74649	4.17984	3.76109	3.4546	3.18853	2.65411	2.3568
603.6	1.49688	3.71881	4.16557	3.75188	3.44964	3.18333	2.64981	2.35531
603.8	1.49317	3.69439	4.15322	3.74169	3.44167	3.17959	2.64612	2.35331
604	1.48889	3.67055	4.14153	3.73287	3.43445	3.17563	2.64221	2.35089
604.2	1.48955	3.64908	4.12939	3.72375	3.42841	3.17347	2.63716	2.34954
604.4	1.49141	3.62944	4.11665	3.71592	3.42214	3.16874	2.63538	2.34911
604.6	1.49442	3.61438	4.10621	3.7076	3.41464	3.1621	2.63508	2.34901
604.8	1.4945	3.59795	4.09619	3.69943	3.40794	3.15305	2.63416	2.34811
605	1.49666	3.58242	4.08617	3.69133	3.40125	3.14511	2.63237	2.34693
605.2	1.49649	3.56753	4.07697	3.68519	3.39331	3.13847	2.63085	2.34578
605.4	1.49598	3.55304	4.06945	3.6795	3.38628	3.13407	2.62688	2.34224
605.6	1.49712	3.53812	4.06144	3.67372	3.38123	3.13216	2.62013	2.34011
605.8	1.49849	3.52541	4.05094	3.66715	3.37852	3.13242	2.61397	2.3396
606	1.5008	3.51369	4.03951	3.66008	3.37299	3.13117	2.61067	2.33946
606.2	1.5008	3.50246	4.02866	3.65018	3.36624	3.12893	2.60713	2.33892
606.4	1.50162	3.49272	4.0175	3.63968	3.36033	3.12558	2.60421	2.33937
606.6	1.50153	3.48345	4.00682	3.63096	3.35498	3.12093	2.60249	2.33723
606.8	1.50252	3.47517	3.99888	3.6228	3.34804	3.11614	2.60095	2.33534
607	1.50141	3.46652	3.99307	3.6138	3.34221	3.11303	2.59808	2.33365
607.2	1.50315	3.45954	3.98706	3.61012	3.33978	3.10893	2.59605	2.33121
607.4	1.50431	3.45361	3.9814	3.60656	3.33396	3.1051	2.59458	2.32995
607.6	1.50537	3.44738	3.97636	3.6024	3.32729	3.10004	2.59333	2.32982
607.8	1.5052	3.43911	3.97211	3.59873	3.32348	3.09497	2.59132	2.32729
608	1.5055	3.43104	3.96762	3.59705	3.32151	3.09098	2.59064	2.3246
608.2	1.50544	3.4217	3.96408	3.59231	3.31631	3.08705	2.58877	2.32306
608.4	1.50507	3.41025	3.95972	3.58774	3.31467	3.0838	2.58648	2.32015
608.6	1.50255	3.39953	3.95406	3.58299	3.31318	3.08097	2.58395	2.31806
608.8	1.501	3.39037	3.94577	3.57681	3.30917	3.07781	2.58327	2.31794
609	1.49896	3.38313	3.93691	3.57058	3.30393	3.07232	2.58108	2.31742
609.2	1.49617	3.37833	3.92862	3.5654	3.3017	3.06585	2.5791	2.31549
609.4	1.49429	3.37428	3.92117	3.56035	3.29745	3.0621	2.57659	2.31385
609.6	1.49348	3.37016	3.91503	3.55376	3.29311	3.06073	2.57437	2.3135
609.8	1.49402	3.36468	3.91071	3.54915	3.28968	3.0608	2.57129	2.31114
610	1.49646	3.35982	3.90501	3.54381	3.28807	3.06056	2.56812	2.30948
610.2	1.49857	3.35367	3.89952	3.53913	3.28516	3.05999	2.56446	2.31052
610.4	1.4991	3.34884	3.89513	3.53444	3.28258	3.05678	2.5612	2.31167
610.6	1.50017	3.34333	3.89039	3.53073	3.27947	3.05252	2.5574	2.30973
610.8	1.50191	3.3394	3.88577	3.52781	3.2775	3.04946	2.55436	2.30963
611	1.50368	3.33555	3.88207	3.52633	3.27447	3.04759	2.55268	2.30973
611.2	1.50439	3.33243	3.87701	3.52393	3.27027	3.04668	2.55337	2.30929
611.4	1.50318	3.32716	3.87122	3.52098	3.26669	3.04487	2.55425	2.30806
611.6	1.50086	3.3221	3.86677	3.51684	3.26364	3.04276	2.55634	2.30647
611.8	1.49843	3.31676	3.86183	3.51106	3.25934	3.03906	2.55767	2.30526
612	1.49708	3.31121	3.8591	3.50532	3.25507	3.0343	2.55707	2.30376
612.2	1.49526	3.30491	3.8563	3.50137	3.253	3.03091	2.55499	2.30106
612.4	1.49531	3.29901	3.85196	3.49716	3.24926	3.02849	2.55116	2.30025
612.6	1.4956	3.29532	3.84621	3.4943	3.24537	3.02647	2.54598	2.30076
612.8	1.4932	3.29148	3.84184	3.49255	3.24379	3.02536	2.54321	2.29979
613	1.49026	3.28938	3.83785	3.4903	3.2437	3.02425	2.54128	2.29891
613.2	1.48985	3.28572	3.83406	3.48558	3.2393	3.02194	2.54015	2.29768
613.4	1.48889	3.28406	3.83036	3.48105	3.2361	3.01974	2.53967	2.29407
613.6	1.49124	3.27983	3.82707	3.4765	3.23172	3.01813	2.53923	2.2899
613.8	1.49469	3.27595	3.82325	3.47195	3.22621	3.01547	2.53615	2.28738
614	1.4978	3.27134	3.8184	3.46666	3.22068	3.0148	2.53332	2.28546
614.2	1.49945	3.26802	3.8141	3.46138	3.21887	3.01521	2.53087	2.28399
614.4	1.50254	3.26351	3.81085	3.45859	3.21719	3.01473	2.531	2.28311
614.6	1.5025	3.25971	3.80737	3.45824	3.21772	3.01215	2.53263	2.28365
614.8	1.50326	3.25588	3.8045	3.45731	3.21914	3.00964	2.5332	2.28544
615	1.5015	3.25249	3.80101	3.4556	3.21772	3.00643	2.53248	2.28636
615.2	1.49964	3.2495	3.79697	3.4548	3.21542	3.00251	2.53194	2.28595
615.4	1.49747	3.24684	3.79355	3.45203	3.21317	2.99965	2.52957	2.28578
615.6	1.4976	3.24406	3.79115	3.44808	3.21207	2.99858	2.52564	2.28618
615.8	1.49619	3.24216	3.78718	3.44409	3.20942	2.99671	2.52371	2.2854
616	1.49555	3.23897	3.78441	3.44192	3.20707	2.99447	2.52255	2.28361
616.2	1.49632	3.23528	3.78177	3.44019	3.20495	2.99145	2.51925	2.28264
616.4	1.49758	3.23374	3.77993	3.43788	3.20403	2.98877	2.51599	2.28164
616.6	1.49756	3.23387	3.77639	3.43585	3.20122	2.9862	2.51553	2.28018
616.8	1.4975	3.23144	3.7734	3.43473	3.19502	2.98382	2.51267	2.27675
617	1.49662	3.22811	3.77117	3.43349	3.19008	2.98115	2.50868	2.27466
617.2	1.4964	3.22482	3.76926	3.43028	3.18701	2.98032	2.50593	2.27284
617.4	1.49547	3.21956	3.76588	3.42442	3.18578	2.97761	2.50441	2.27066
617.6	1.49442	3.2147	3.76091	3.41725	3.18651	2.97411	2.50212	2.26808
617.8	1.4947	3.21141	3.75579	3.41051	3.18885	2.97204	2.50242	2.2673
618	1.49514	3.20786	3.74953	3.40425	3.18926	2.97202	2.50242	2.26668
618.2	1.49414	3.2057	3.74476	3.39868	3.18655	2.97105	2.50248	2.26617
618.4	1.49286	3.20354	3.74085	3.39871	3.18015	2.97203	2.5019	2.26627
618.6	1.49126	3.20149	3.73918	3.39941	3.17266	2.97371	2.50197	2.26397
618.8	1.48872	3.19862	3.73831	3.39974	3.1675	2.97294	2.50243	2.26285
619	1.48754	3.19774	3.7371	3.39907	3.16439	2.96951	2.50232	2.26389
619.2	1.4897	3.19391	3.73477	3.39924	3.16293	2.96644	2.50167	2.26546
619.4	1.49333	3.19313	3.73265	3.39625	3.16191	2.96417	2.50083	2.26597
619.6	1.49629	3.19057	3.73013	3.39295	3.16165	2.96017	2.49805	2.26616
619.8	1.4991	3.18972	3.72642	3.38977	3.16039	2.95774	2.49534	2.26541
620	1.50159	3.18705	3.72335	3.3886	3.159	2.95637	2.4962	2.26322
620.2	1.50114	3.18691	3.7199	3.38693	3.15815	2.95491	2.49925	2.26026
620.4	1.4993	3.18352	3.71656	3.38714	3.15651	2.95211	2.50063	2.25742
620.6	1.49961	3.18124	3.71321	3.38789	3.15253	2.95053	2.50003	2.25694
620.8	1.50048	3.17795	3.71058	3.38616	3.14919	2.9474	2.49785	2.25718
621	1.50029	3.17499	3.70854	3.38306	3.14433	2.94463	2.49559	2.25766
621.2	1.5003	3.17364	3.70625	3.38021	3.13777	2.94332	2.49195	2.25715
621.4	1.50177	3.17299	3.70463	3.37641	3.13503	2.94229	2.48984	2.25715
621.6	1.502	3.17006	3.70392	3.37294	3.13321	2.94184	2.48969	2.25651
621.8	1.50028	3.1675	3.70219	3.3717	3.13213	2.94205	2.48992	2.25472
622	1.5	3.16271	3.69966	3.36976	3.13385	2.94153	2.49012	2.25318
622.2	1.50054	3.15684	3.69703	3.36742	3.13729	2.94051	2.48901	2.25204
622.4	1.49783	3.15458	3.69207	3.3659	3.13777	2.93784	2.4867	2.2526
622.6	1.49554	3.15396	3.68819	3.36422	3.13789	2.93577	2.48555	2.25328
622.8	1.49538	3.15158	3.68534	3.36148	3.13604	2.93471	2.4843	2.25404
623	1.49776	3.15149	3.68338	3.35905	3.13327	2.93384	2.4804	2.252
623.2	1.49998	3.15241	3.68194	3.35663	3.13116	2.93112	2.47709	2.25036
623.4	1.50345	3.14918	3.68208	3.35393	3.12826	2.93109	2.47562	2.24774
623.6	1.50475	3.14725	3.68102	3.34992	3.12492	2.92946	2.47409	2.24576
623.8	1.50356	3.14566	3.68043	3.34824	3.12068	2.92873	2.47313	2.24417
624	1.49858	3.14405	3.67917	3.34628	3.11754	2.9267	2.47363	2.24404
624.2	1.49286	3.1416	3.67779	3.34486	3.1145	2.92673	2.47331	2.24591
624.4	1.48861	3.13916	3.67647	3.34213	3.11315	2.92652	2.47213	2.24592
624.6	1.48751	3.13515	3.67469	3.34096	3.11025	2.92704	2.47166	2.24485
624.8	1.49005	3.13336	3.67217	3.33917	3.10963	2.92658	2.46922	2.24553
625	1.49385	3.13084	3.66855	3.3393	3.10802	2.92764	2.46612	2.24781
625.2	1.49595	3.12939	3.66484	3.33843	3.10603	2.92655	2.46582	2.24632
625.4	1.49818	3.12792	3.66106	3.33752	3.10465	2.92362	2.46681	2.24525
625.6	1.50126	3.12647	3.6586	3.33494	3.1063	2.92024	2.46548	2.24586
625.8	1.50334	3.12347	3.65728	3.33224	3.10782	2.91666	2.46622	2.24557
626	1.50615	3.12203	3.656	3.32785	3.10532	2.9132	2.46736	2.2435
626.2	1.50854	3.12078	3.65462	3.32553	3.10269	2.91088	2.46789	2.24106
626.4	1.51004	3.12053	3.65293	3.32219	3.10077	2.90991	2.46746	2.23916
626.6	1.50803	3.12032	3.65083	3.32094	3.09801	2.9095	2.46786	2.23702
626.8	1.50483	3.12049	3.64943	3.32028	3.09428	2.90969	2.46679	2.23425
627	1.50001	3.11985	3.64868	3.32066	3.09462	2.90844	2.46502	2.23123
627.2	1.49985	3.11499	3.64709	3.31783	3.09591	2.90788	2.46057	2.23022
627.4	1.50136	3.11224	3.64373	3.31669	3.09539	2.90705	2.45775	2.22771
627.6	1.5049	3.11091	3.64022	3.31498	3.09295	2.90648	2.45584	2.2244
627.8	1.50804	3.10984	3.63668	3.31251	3.09489	2.9055	2.45547	2.22085
628	1.51039	3.10903	3.63362	3.30939	3.09329	2.90504	2.45637	2.2202
628.2	1.50775	3.11024	3.63271	3.31037	3.08921	2.90327	2.4587	2.22124
628.4	1.50453	3.1083	3.63215	3.312	3.08625	2.90031	2.45804	2.22441
628.6	1.50183	3.1067	3.63023	3.31162	3.08686	2.89742	2.45742	2.2273
628.8	1.50053	3.10546	3.6271	3.30829	3.08316	2.8956	2.45721	2.22869
629	1.50174	3.10448	3.62403	3.30538	3.08432	2.89531	2.45572	2.22981
629.2	1.50494	3.103	3.62141	3.30103	3.0852	2.89523	2.45427	2.22961
629.4	1.50556	3.10172	3.61947	3.29698	3.08364	2.89576	2.45525	2.22911
629.6	1.5068	3.09845	3.61725	3.29375	3.08145	2.89677	2.45525	2.22609
629.8	1.50944	3.09663	3.61625	3.29125	3.0796	2.89555	2.45322	2.22336
630	1.51006	3.09355	3.61572	3.29011	3.07609	2.89377	2.45162	2.22103
630.2	1.51003	3.08995	3.61351	3.28827	3.07368	2.89161	2.45055	2.21881
630.4	1.51101	3.08917	3.61147	3.28598	3.07435	2.89009	2.44967	2.21636
630.6	1.50958	3.09074	3.61051	3.28289	3.07419	2.88632	2.44676	2.21814
630.8	1.50535	3.091	3.60814	3.28174	3.07253	2.88439	2.44484	2.22086
631	1.50022	3.09199	3.60329	3.27928	3.07057	2.88186	2.44414	2.22072
631.2	1.49669	3.09284	3.60094	3.27678	3.06864	2.87965	2.44242	2.22046
631.4	1.49599	3.09043	3.5985	3.27545	3.06719	2.87703	2.43796	2.22033
631.6	1.4956	3.08531	3.59657	3.27596	3.06506	2.8767	2.43634	2.21817
631.8	1.49552	3.08272	3.59377	3.27764	3.06412	2.87532	2.43527	2.21502
632	1.49734	3.08005	3.5924	3.2783	3.06312	2.87501	2.43524	2.21102
632.2	1.4977	3.07647	3.58994	3.27867	3.05961	2.87557	2.43614	2.2084
632.4	1.49619	3.07356	3.58931	3.27755	3.05441	2.8762	2.43719	2.2069
632.6	1.49324	3.07252	3.58859	3.27553	3.04931	2.87506	2.43646	2.20612
632.8	1.49202	3.06917	3.59041	3.27211	3.04465	2.87297	2.43454	2.20627
633	1.49401	3.0666	3.59201	3.26987	3.0412	2.87124	2.43262	2.20623
633.2	1.49771	3.06652	3.59087	3.26853	3.04053	2.86792	2.43092	2.20461
633.4	1.50087	3.06585	3.58912	3.26541	3.04119	2.86462	2.43044	2.20392
633.6	1.50548	3.06325	3.58841	3.26326	3.04148	2.86305	2.43052	2.20288
633.8	1.50982	3.06179	3.58641	3.26138	3.04247	2.86303	2.42988	2.20196
634	1.51029	3.06125	3.58374	3.25883	3.04092	2.86155	2.42882	2.2023
634.2	1.50849	3.06076	3.58356	3.25589	3.03869	2.86181	2.42745	2.20543
634.4	1.50538	3.06007	3.58289	3.25576	3.03578	2.86085	2.42516	2.20685
634.6	1.50184	3.06129	3.58008	3.25612	3.03603	2.85878	2.42411	2.20802
634.8	1.49744	3.06063	3.57709	3.25718	3.03737	2.85747	2.42478	2.20852
635	1.49642	3.05879	3.57586	3.25667	3.04041	2.85653	2.42378	2.21017
635.2	1.49848	3.05553	3.57381	3.25564	3.04283	2.85413	2.42192	2.21
635.4	1.50115	3.05402	3.57152	3.25334	3.04476	2.85297	2.4206	2.20931
635.6	1.5017	3.0526	3.56918	3.25207	3.04268	2.85123	2.42019	2.20702
635.8	1.50399	3.05191	3.56579	3.24935	3.03915	2.84879	2.41972	2.2047
636	1.50504	3.0522	3.56238	3.247	3.03642	2.847	2.41735	2.20304
636.2	1.50423	3.05308	3.55926	3.24729	3.03417	2.84721	2.41717	2.20138
636.4	1.50522	3.05179	3.55614	3.24724	3.03066	2.84775	2.41857	2.2
636.6	1.50803	3.05108	3.55406	3.24591	3.02968	2.84797	2.41866	2.19952
636.8	1.50902	3.0498	3.55419	3.24486	3.02955	2.84778	2.41755	2.19828
637	1.51021	3.04816	3.554	3.24578	3.02729	2.8473	2.42085	2.19615
637.2	1.51104	3.04879	3.55337	3.24295	3.02629	2.84694	2.42318	2.19587
637.4	1.51068	3.0496	3.55289	3.24019	3.02595	2.84736	2.4242	2.19679
637.6	1.51049	3.04753	3.55219	3.23703	3.02566	2.84829	2.42374	2.19781
637.8	1.51051	3.04575	3.54936	3.23615	3.02333	2.84789	2.42223	2.19929
638	1.50791	3.04333	3.5472	3.23607	3.02292	2.84614	2.41885	2.19951
638.2	1.50512	3.03861	3.54696	3.23651	3.02343	2.84453	2.41628	2.19805
638.4	1.5011	3.03725	3.54628	3.23514	3.0222	2.84229	2.41477	2.19412
638.6	1.49896	3.03685	3.54477	3.23338	3.0189	2.84152	2.41339	2.19135
638.8	1.49777	3.03707	3.54426	3.22916	3.01725	2.84121	2.4139	2.19004
639	1.49601	3.03736	3.54307	3.22499	3.01468	2.84283	2.41666	2.18995
639.2	1.49561	3.03787	3.54	3.22332	3.0132	2.8426	2.41871	2.18971
639.4	1.49735	3.03594	3.53945	3.22463	3.01471	2.84183	2.41784	2.19137
639.6	1.49895	3.03639	3.54047	3.22537	3.01786	2.84096	2.41789	2.19178
639.8	1.49934	3.03372	3.54037	3.22532	3.01786	2.84117	2.41789	2.1911
640	1.5013	3.0309	3.5388	3.22244	3.01694	2.83897	2.41461	2.18963
640.2	1.50182	3.02813	3.53911	3.21933	3.0151	2.83777	2.41113	2.18789
640.4	1.50095	3.02822	3.53654	3.21592	3.01375	2.83534	2.40858	2.18496
640.6	1.4982	3.02728	3.53361	3.21323	3.0106	2.83289	2.40624	2.18379
640.8	1.49409	3.02662	3.53009	3.21155	3.00955	2.82959	2.40385	2.18449
641	1.49185	3.02574	3.52811	3.21285	3.01003	2.82729	2.40261	2.18599
641.2	1.49239	3.02649	3.52392	3.21247	3.00858	2.82542	2.40277	2.187
641.4	1.49514	3.02504	3.52129	3.21071	3.00592	2.82565	2.40243	2.18956
641.6	1.49875	3.0243	3.51876	3.20923	3.00659	2.82685	2.40258	2.1911
641.8	1.50449	3.02538	3.51962	3.20892	3.00487	2.82817	2.40348	2.19028
642	1.51035	3.02591	3.5201	3.2088	3.00134	2.83018	2.40473	2.18865
642.2	1.51187	3.02349	3.52186	3.20874	2.99942	2.82913	2.40349	2.18739
642.4	1.50956	3.0204	3.52249	3.20901	2.99775	2.82804	2.40273	2.18515
642.6	1.50687	3.01675	3.52344	3.20846	2.99361	2.82481	2.40101	2.18312
642.8	1.50483	3.01363	3.52262	3.20789	2.99246	2.82355	2.39834	2.18174
643	1.49958	3.01272	3.52116	3.20729	2.99473	2.82133	2.39478	2.17895
643.2	1.49851	3.01392	3.51847	3.20631	2.99478	2.81999	2.3935	2.17729
643.4	1.50063	3.01424	3.51782	3.20557	2.99379	2.81731	2.39279	2.17709
643.6	1.50202	3.01399	3.51609	3.2045	2.99404	2.8151	2.39305	2.17731
643.8	1.49968	3.01442	3.51403	3.20254	2.99445	2.812	2.39483	2.17845
644	1.49817	3.0135	3.51307	3.19823	2.99126	2.81068	2.3959	2.18014
644.2	1.49761	3.01152	3.51337	3.19553	2.98778	2.81131	2.39437	2.17956
644.4	1.49902	3.00852	3.51146	3.19251	2.98494	2.81274	2.39233	2.17807
644.6	1.50241	3.00624	3.50848	3.18994	2.98187	2.81295	2.38948	2.17742
644.8	1.50453	3.00358	3.50663	3.18949	2.97922	2.81342	2.3874	2.17611
645	1.50847	3.00363	3.50415	3.19045	2.9787	2.81228	2.38711	2.17306
645.2	1.51021	3.00267	3.50219	3.19105	2.97871	2.81133	2.3882	2.17266
645.4	1.50827	3.0051	3.50098	3.1901	2.97922	2.80964	2.38887	2.17305
645.6	1.50539	3.00695	3.50015	3.19051	2.98115	2.81031	2.38918	2.17319
645.8	1.50656	3.00861	3.49831	3.18895	2.98139	2.80984	2.38756	2.17304
646	1.50622	3.00601	3.49625	3.18535	2.97982	2.80931	2.38714	2.17605
646.2	1.50587	3.00506	3.4943	3.18142	2.98025	2.80816	2.38777	2.17748
646.4	1.50759	3.00199	3.49176	3.18055	2.98025	2.80757	2.38801	2.17669
646.6	1.50704	3	3.49098	3.18077	2.97682	2.806	2.38863	2.17671
646.8	1.50626	2.99867	3.4901	3.18057	2.97421	2.80427	2.38837	2.17588
647	1.5052	2.99907	3.49021	3.1817	2.97528	2.80305	2.38511	2.17452
647.2	1.50239	2.99797	3.48913	3.18187	2.97322	2.80255	2.38081	2.17225
647.4	1.49981	2.99726	3.48856	3.18186	2.97145	2.80166	2.37857	2.17141
647.6	1.49654	2.99428	3.48712	3.17897	2.97139	2.80025	2.37713	2.16913
647.8	1.49683	2.98975	3.4876	3.17511	2.97231	2.80063	2.37716	2.16729
648	1.49713	2.98837	3.48646	3.17369	2.97159	2.80128	2.37697	2.16712
648.2	1.50136	2.98992	3.48616	3.1736	2.9727	2.79924	2.37579	2.17014
648.4	1.50468	2.99092	3.48444	3.17253	2.97162	2.79739	2.3759	2.17275
648.6	1.50881	2.99068	3.48224	3.17104	2.97046	2.79699	2.3759	2.17553
648.8	1.50858	2.99026	3.48005	3.17097	2.96993	2.79651	2.37637	2.17632
649	1.50911	2.98674	3.48053	3.16993	2.96782	2.79562	2.3783	2.17408
649.2	1.5075	2.98097	3.48017	3.16858	2.96409	2.79533	2.38139	2.17035
649.4	1.50612	2.97858	3.47949	3.16754	2.96287	2.79423	2.38268	2.16881
649.6	1.50722	2.97767	3.47996	3.16741	2.96447	2.79036	2.37999	2.168
649.8	1.50678	2.97829	3.47982	3.16693	2.96299	2.78537	2.37622	2.16809
650	1.50715	2.97707	3.47892	3.16445	2.96275	2.7824	2.37321	2.16816
650.2	1.50575	2.97738	3.47804	3.16359	2.96461	2.78317	2.36929	2.16895
650.4	1.50357	2.97691	3.47751	3.16351	2.96255	2.78415	2.36695	2.16705
650.6	1.50051	2.97672	3.47466	3.16335	2.95715	2.7871	2.36642	2.16477
650.8	1.50065	2.97643	3.47207	3.16235	2.95622	2.78904	2.36688	2.16356
651	1.4992	2.97661	3.46808	3.1629	2.95513	2.78883	2.36708	2.16488
651.2	1.4981	2.97482	3.4648	3.16151	2.95198	2.78703	2.3678	2.16508
651.4	1.49797	2.97305	3.46248	3.15874	2.95282	2.78628	2.36683	2.16467
651.6	1.49652	2.97248	3.46308	3.15713	2.9549	2.78511	2.36725	2.16227
651.8	1.49657	2.97004	3.46279	3.15828	2.95655	2.78568	2.36614	2.16291
652	1.49825	2.96897	3.46401	3.15803	2.95818	2.78565	2.36353	2.16416
652.2	1.49976	2.96902	3.46327	3.15623	2.95782	2.78271	2.36101	2.16458
652.4	1.49889	2.96967	3.4635	3.15502	2.95636	2.78003	2.36004	2.16512
652.6	1.49914	2.96948	3.46136	3.15354	2.95445	2.77831	2.35907	2.16624
652.8	1.49497	2.96996	3.46044	3.14959	2.95093	2.77733	2.35804	2.16532
653	1.49173	2.96843	3.45801	3.14574	2.9461	2.77668	2.35625	2.16165
653.2	1.48981	2.96763	3.45753	3.14246	2.94462	2.77711	2.35695	2.15883
653.4	1.49188	2.96531	3.45753	3.14012	2.94358	2.77563	2.35856	2.15703
653.6	1.49568	2.96241	3.45835	3.13896	2.94121	2.77388	2.35898	2.15725
653.8	1.50024	2.95958	3.45845	3.13968	2.9381	2.77109	2.35997	2.15752
654	1.50095	2.95852	3.45888	3.14058	2.93786	2.76924	2.36203	2.15874
654.2	1.50209	2.95731	3.45877	3.142	2.93912	2.76903	2.36218	2.1597
654.4	1.50072	2.95736	3.45664	3.14184	2.94194	2.76991	2.36082	2.15982
654.6	1.49834	2.95901	3.45413	3.14	2.94224	2.76983	2.36205	2.15787
654.8	1.49898	2.96025	3.45116	3.13863	2.94073	2.76914	2.3618	2.15604
655	1.50256	2.96187	3.44718	3.13962	2.93806	2.76732	2.36024	2.15406
655.2	1.50493	2.96233	3.44318	3.13975	2.93408	2.76642	2.35811	2.15349
655.4	1.50708	2.96043	3.441	3.13988	2.92951	2.76587	2.35641	2.1521
655.6	1.508	2.95822	3.44075	3.13935	2.92889	2.76586	2.35525	2.15183
655.8	1.50684	2.95567	3.43962	3.13861	2.93152	2.76519	2.35556	2.15188
656	1.50483	2.95255	3.44003	3.13643	2.93359	2.76572	2.35628	2.15307
656.2	1.5023	2.95282	3.44118	3.13624	2.93533	2.76419	2.35744	2.15365
656.4	1.50011	2.95406	3.44137	3.13599	2.93622	2.76374	2.35835	2.15501
656.6	1.49928	2.95435	3.43933	3.13668	2.93792	2.76334	2.35792	2.15491
656.8	1.49809	2.95399	3.4374	3.13576	2.93785	2.76354	2.35673	2.15388
657	1.49671	2.95433	3.43623	3.13443	2.93773	2.763	2.35663	2.15193
657.2	1.49736	2.95353	3.43546	3.13317	2.93773	2.764	2.3561	2.14871
657.4	1.49797	2.95239	3.43388	3.1324	2.93653	2.76329	2.35416	2.14574
657.6	1.49882	2.95175	3.43155	3.1311	2.93358	2.76163	2.35151	2.14582
657.8	1.50018	2.95128	3.43036	3.12941	2.93127	2.76031	2.35031	2.14658
658	1.50244	2.94966	3.42895	3.12753	2.9289	2.75996	2.35009	2.14585
658.2	1.50395	2.94748	3.42665	3.12494	2.92586	2.75859	2.34922	2.14584
658.4	1.50554	2.94566	3.42478	3.12171	2.92415	2.75801	2.34872	2.14853
658.6	1.5053	2.94364	3.42467	3.11818	2.92173	2.75983	2.34947	2.14978
658.8	1.50405	2.94384	3.42357	3.11633	2.92206	2.76029	2.35142	2.1499
659	1.50004	2.94614	3.42254	3.11504	2.92082	2.75972	2.3521	2.152
659.2	1.49801	2.9475	3.42275	3.11574	2.9211	2.75873	2.3519	2.15357
659.4	1.49573	2.94663	3.42272	3.11623	2.92107	2.7579	2.3508	2.15159
659.6	1.49445	2.94577	3.42248	3.11728	2.92213	2.7566	2.34908	2.14896
659.8	1.49609	2.94415	3.42196	3.11781	2.91821	2.75611	2.34692	2.14516
660	1.49886	2.94159	3.42058	3.11917	2.91695	2.75434	2.3468	2.14203
660.2	1.50229	2.94016	3.41781	3.11805	2.91603	2.75196	2.34809	2.13931
660.4	1.50572	2.94024	3.41594	3.11846	2.91816	2.75103	2.34944	2.13944
660.6	1.51037	2.93927	3.41427	3.11902	2.91762	2.75035	2.35059	2.13979
660.8	1.51007	2.9361	3.41395	3.11758	2.91703	2.7494	2.34869	2.14002
661	1.51155	2.93441	3.41414	3.1136	2.91475	2.74947	2.34659	2.13939
661.2	1.51135	2.93451	3.41516	3.11045	2.91371	2.75073	2.34399	2.13971
661.4	1.51017	2.93485	3.41501	3.10721	2.90876	2.75106	2.34215	2.13793
661.6	1.50861	2.93584	3.41565	3.10449	2.90768	2.74835	2.34089	2.13516
661.8	1.50714	2.93728	3.41501	3.10412	2.90632	2.74526	2.34133	2.13531
662	1.50556	2.93704	3.41291	3.1055	2.90877	2.74284	2.33953	2.13614
662.2	1.50364	2.93526	3.41054	3.10624	2.91063	2.74072	2.33964	2.13577
662.4	1.50345	2.93458	3.40927	3.1075	2.91386	2.73919	2.34099	2.13518
662.6	1.50433	2.93421	3.40865	3.10992	2.91302	2.74081	2.34174	2.13621
662.8	1.5081	2.93636	3.408	3.11018	2.91422	2.74425	2.34292	2.13639
663	1.51085	2.93781	3.4091	3.10883	2.91307	2.74541	2.34529	2.13543
663.2	1.51167	2.93783	3.40965	3.10778	2.90854	2.74538	2.34631	2.13474
663.4	1.51147	2.93792	3.40793	3.1068	2.90397	2.74309	2.34671	2.13617
663.6	1.50943	2.93629	3.40529	3.10389	2.90419	2.74008	2.34612	2.13671
663.8	1.50738	2.93411	3.40223	3.10147	2.90327	2.73723	2.34496	2.13696
664	1.50511	2.93107	3.39946	3.10102	2.90208	2.73683	2.34141	2.13775
664.2	1.50483	2.92775	3.39729	3.10115	2.90317	2.73619	2.33799	2.13773
664.4	1.5049	2.92237	3.39807	3.09889	2.90194	2.73629	2.33504	2.135
664.6	1.50317	2.91979	3.39797	3.09679	2.89853	2.73583	2.33394	2.13259
664.8	1.50102	2.91918	3.39954	3.09724	2.89823	2.73653	2.33127	2.13144
665	1.50052	2.92148	3.40015	3.09664	2.89859	2.73699	2.3308	2.12967
665.2	1.50085	2.92557	3.4002	3.09596	2.89975	2.73772	2.33194	2.12814
665.4	1.5017	2.92919	3.39984	3.09772	2.90202	2.73756	2.33246	2.12931
665.6	1.50429	2.93131	3.40037	3.09856	2.90239	2.73797	2.33122	2.1311
665.8	1.50744	2.92942	3.39993	3.09798	2.90165	2.73519	2.3318	2.13225
666	1.50945	2.9257	3.39864	3.09767	2.8997	2.7325	2.33206	2.13485
666.2	1.5098	2.92048	3.39717	3.09732	2.8976	2.73148	2.32865	2.13679
666.4	1.50883	2.9172	3.39567	3.09488	2.89688	2.73041	2.32574	2.13599
666.6	1.50758	2.91463	3.39391	3.09227	2.89653	2.7286	2.32513	2.1348
666.8	1.50441	2.9129	3.39213	3.08838	2.89434	2.72819	2.32491	2.13359
667	1.49948	2.91243	3.3916	3.08584	2.89109	2.72895	2.32451	2.13246
667.2	1.49403	2.91245	3.39231	3.08418	2.88621	2.72839	2.32616	2.13218
667.4	1.4921	2.9134	3.39311	3.08392	2.88339	2.72858	2.32727	2.13431
667.6	1.49207	2.91503	3.39263	3.08402	2.88407	2.72967	2.32848	2.13614
667.8	1.49526	2.91802	3.39172	3.08399	2.8849	2.73046	2.32976	2.13535
668	1.50204	2.9173	3.38986	3.08387	2.88498	2.72831	2.33274	2.13338
668.2	1.51048	2.91658	3.38673	3.08284	2.8844	2.72382	2.33287	2.13173
668.4	1.51466	2.91344	3.38497	3.08204	2.88279	2.72044	2.33374	2.13158
668.6	1.51558	2.90881	3.38409	3.08147	2.8806	2.71774	2.33208	2.13069
668.8	1.51627	2.90416	3.38327	3.08233	2.88037	2.71599	2.32924	2.13096
669	1.51345	2.90208	3.38254	3.08118	2.88064	2.71589	2.32528	2.12984
669.2	1.51006	2.90246	3.38103	3.08011	2.88454	2.7191	2.32428	2.13007
669.4	1.50546	2.9062	3.3785	3.07799	2.88646	2.72187	2.32166	2.12783
669.6	1.50209	2.90812	3.37902	3.07707	2.88701	2.72172	2.31965	2.12694
669.8	1.49643	2.90746	3.38121	3.07504	2.8855	2.7205	2.31945	2.12583
670	1.49442	2.90688	3.38281	3.07514	2.88745	2.71878	2.3211	2.12525
670.2	1.49314	2.90639	3.38302	3.07456	2.88661	2.71594	2.32309	2.12207
670.4	1.49544	2.90324	3.38434	3.07464	2.8845	2.71299	2.32539	2.11942
670.6	1.49886	2.90103	3.38307	3.07423	2.8832	2.71246	2.32745	2.11666
670.8	1.50306	2.90049	3.37983	3.0747	2.88223	2.71259	2.32785	2.11603
671	1.50374	2.90175	3.37701	3.07415	2.87963	2.7135	2.32484	2.11653
671.2	1.50249	2.90019	3.37734	3.07295	2.87516	2.71461	2.32324	2.11757
671.4	1.5018	2.89919	3.37506	3.07323	2.87397	2.71662	2.32225	2.11751
671.6	1.5009	2.89961	3.37184	3.07349	2.87341	2.71748	2.32066	2.11731
671.8	1.50195	2.90066	3.37067	3.0729	2.87379	2.71754	2.31913	2.1168
672	1.50566	2.89995	3.37046	3.07082	2.87351	2.71665	2.31849	2.11748
672.2	1.51124	2.89987	3.369	3.07011	2.87482	2.71472	2.31738	2.11747
672.4	1.51198	2.90003	3.36811	3.06988	2.87487	2.71091	2.31633	2.11737
672.6	1.51143	2.90117	3.36705	3.06975	2.87549	2.70752	2.31593	2.11605
672.8	1.50946	2.90167	3.36669	3.06906	2.87539	2.70364	2.31643	2.11566
673	1.50595	2.9009	3.36645	3.06805	2.87497	2.70096	2.3171	2.11489
673.2	1.49951	2.89905	3.36622	3.06856	2.87601	2.70038	2.31498	2.11563
673.4	1.49708	2.89884	3.36513	3.06644	2.87502	2.6998	2.31321	2.11802
673.6	1.49801	2.89597	3.36512	3.06388	2.87278	2.69816	2.31246	2.11931
673.8	1.49781	2.89549	3.36269	3.06269	2.87288	2.69783	2.31202	2.1194
674	1.49664	2.89658	3.36049	3.06337	2.87189	2.6979	2.3114	2.11894
674.2	1.49834	2.89934	3.35873	3.06127	2.86917	2.69824	2.3117	2.11847
674.4	1.4987	2.89836	3.35798	3.06124	2.86885	2.6993	2.31231	2.11676
674.6	1.4988	2.89848	3.3578	3.06208	2.86897	2.70073	2.31067	2.11675
674.8	1.50028	2.89715	3.35899	3.0606	2.86921	2.6991	2.30785	2.11837
675	1.50325	2.89632	3.35926	3.05843	2.86943	2.6973	2.30725	2.11884
675.2	1.50307	2.89339	3.35867	3.05783	2.87098	2.69561	2.30781	2.11797
675.4	1.50548	2.89028	3.35905	3.05657	2.8717	2.69654	2.30696	2.11706
675.6	1.5056	2.88724	3.35928	3.05557	2.87179	2.69703	2.30731	2.11743
675.8	1.50631	2.88494	3.35936	3.0566	2.86894	2.69877	2.30711	2.11473
676	1.50553	2.88294	3.35966	3.05657	2.86953	2.69977	2.30627	2.11393
676.2	1.50561	2.88204	3.35967	3.05519	2.86891	2.70048	2.30474	2.11496
676.4	1.50316	2.88319	3.35852	3.05415	2.86808	2.69859	2.30369	2.11533
676.6	1.50345	2.88503	3.35649	3.05247	2.8663	2.69733	2.3044	2.11373
676.8	1.50188	2.88676	3.35475	3.05021	2.86509	2.69613	2.30631	2.11394
677	1.49985	2.88819	3.35263	3.04878	2.86159	2.6968	2.30375	2.11304
677.2	1.5008	2.89087	3.35183	3.04722	2.85982	2.6965	2.30199	2.11088
677.4	1.50301	2.89381	3.35197	3.04664	2.85798	2.69625	2.29899	2.10875
677.6	1.50391	2.89524	3.35176	3.04641	2.85753	2.69569	2.29754	2.1078
677.8	1.50646	2.89387	3.35134	3.04738	2.85782	2.69596	2.29569	2.10633
678	1.5103	2.89133	3.34936	3.04704	2.85866	2.69499	2.29677	2.10513
678.2	1.51119	2.88831	3.34661	3.04763	2.85946	2.69398	2.29678	2.10509
678.4	1.51134	2.88407	3.34458	3.04566	2.86106	2.69313	2.29905	2.10747
678.6	1.50954	2.88226	3.34365	3.04423	2.86104	2.69264	2.29888	2.10962
678.8	1.50749	2.88107	3.34204	3.04272	2.8623	2.69178	2.29868	2.11021
679	1.50427	2.88002	3.34055	3.04206	2.86297	2.68965	2.29941	2.10847
679.2	1.50161	2.87667	3.34081	3.04025	2.86233	2.68765	2.29985	2.10753
679.4	1.50003	2.87554	3.34082	3.04006	2.86153	2.6866	2.29996	2.10652
679.6	1.49975	2.87351	3.34146	3.0395	2.86343	2.68655	2.2997	2.10546
679.8	1.49849	2.87444	3.34084	3.03942	2.86179	2.68741	2.29874	2.10403
680	1.49945	2.87644	3.34129	3.03997	2.86008	2.68887	2.29686	2.10331
680.2	1.50063	2.87986	3.34119	3.0416	2.8577	2.68947	2.29489	2.10265
680.4	1.50242	2.88307	3.34113	3.04255	2.85475	2.68904	2.29299	2.10028
680.6	1.50251	2.88574	3.33932	3.04194	2.8505	2.6875	2.29098	2.09936
680.8	1.50411	2.88699	3.3379	3.04085	2.84893	2.68631	2.29088	2.1011
681	1.50683	2.88738	3.33589	3.03959	2.84901	2.68602	2.29163	2.10446
681.2	1.50924	2.88741	3.3341	3.03949	2.84783	2.68554	2.29286	2.10463
681.4	1.51033	2.88429	3.33251	3.03901	2.84753	2.68557	2.2942	2.105
681.6	1.51238	2.87962	3.3304	3.03969	2.84709	2.68569	2.29583	2.1051
681.8	1.51263	2.87545	3.32887	3.03847	2.84693	2.68523	2.29727	2.10464
682	1.51312	2.87273	3.32766	3.03722	2.84476	2.68426	2.29805	2.10304
682.2	1.51167	2.87141	3.32597	3.03499	2.84371	2.68447	2.2994	2.10382
682.4	1.50871	2.87176	3.3237	3.03251	2.84142	2.68463	2.2999	2.10413
682.6	1.50654	2.8741	3.32247	3.02958	2.84039	2.68472	2.29843	2.10378
682.8	1.50548	2.87512	3.32175	3.02815	2.83963	2.68542	2.2954	2.10254
683	1.50162	2.87552	3.32211	3.02739	2.83877	2.68479	2.29368	2.1015
683.2	1.50087	2.87573	3.32247	3.02793	2.83841	2.68312	2.29198	2.09981
683.4	1.50087	2.8757	3.32302	3.02752	2.83951	2.68191	2.28978	2.10016
683.6	1.49847	2.87544	3.32405	3.0261	2.8391	2.68133	2.28812	2.09971
683.8	1.49664	2.87433	3.32573	3.02401	2.83884	2.67889	2.2882	2.10006
684	1.49455	2.87209	3.3261	3.02305	2.8397	2.67586	2.28764	2.10067
684.2	1.49402	2.86997	3.32613	3.02108	2.84065	2.67469	2.28721	2.10174
684.4	1.49416	2.86999	3.32567	3.01994	2.84133	2.67371	2.28496	2.09961
684.6	1.49666	2.86965	3.32511	3.02008	2.84226	2.6734	2.28533	2.09836
684.8	1.50061	2.86937	3.32405	3.02026	2.84059	2.67252	2.28449	2.09552
685	1.50687	2.86822	3.32296	3.01899	2.83641	2.67408	2.28316	2.09521
685.2	1.50913	2.86616	3.32235	3.01697	2.8342	2.67497	2.28291	2.09559
685.4	1.50872	2.86402	3.32157	3.01751	2.83083	2.67441	2.28431	2.09695
685.6	1.50929	2.8635	3.31906	3.01857	2.82523	2.67077	2.28512	2.09739
685.8	1.5081	2.86435	3.31628	3.01979	2.82351	2.66906	2.28604	2.09843
686	1.50343	2.86518	3.31652	3.02081	2.82626	2.6666	2.28747	2.09731
686.2	1.5015	2.8654	3.31644	3.02153	2.8275	2.66525	2.28561	2.09601
686.4	1.50506	2.86362	3.31748	3.02099	2.83014	2.66498	2.28313	2.09479
686.6	1.50635	2.86138	3.31944	3.0202	2.83398	2.66619	2.28102	2.09335
686.8	1.50737	2.85995	3.32019	3.02049	2.83569	2.66694	2.27926	2.09385
687	1.50957	2.85981	3.31894	3.02045	2.83416	2.66586	2.27822	2.09325
687.2	1.51006	2.86112	3.31855	3.02117	2.83041	2.66214	2.27931	2.09224
687.4	1.50729	2.86196	3.31737	3.02096	2.82579	2.65932	2.28211	2.09337
687.6	1.50448	2.86129	3.31678	3.02031	2.82338	2.65829	2.28453	2.09545
687.8	1.50236	2.8603	3.31677	3.01912	2.81974	2.65824	2.28535	2.09478
688	1.50291	2.86056	3.31551	3.01761	2.81808	2.66014	2.28451	2.09535
688.2	1.50551	2.85856	3.31279	3.01562	2.82003	2.66291	2.2828	2.09423
688.4	1.50761	2.85813	3.31022	3.01468	2.82132	2.66296	2.28092	2.09203
688.6	1.51072	2.85941	3.30826	3.01315	2.82155	2.66346	2.2796	2.09072
688.8	1.51288	2.85728	3.30706	3.01147	2.82067	2.66441	2.28062	2.09054
689	1.5117	2.85338	3.30825	3.01136	2.82088	2.66617	2.28194	2.0903
689.2	1.50796	2.85221	3.30877	3.01152	2.81989	2.66726	2.28338	2.08948
689.4	1.50616	2.8529	3.31039	3.01096	2.81915	2.66879	2.28318	2.08937
689.6	1.50788	2.85165	3.31046	3.01094	2.81858	2.66805	2.28227	2.0886
689.8	1.51098	2.85224	3.31083	3.01027	2.81997	2.66661	2.28222	2.08897
690	1.51224	2.85338	3.30915	3.00934	2.81942	2.66389	2.28166	2.08811
690.2	1.51401	2.85243	3.30818	3.00731	2.81867	2.66212	2.28085	2.09077
690.4	1.51351	2.8508	3.30552	3.00716	2.81797	2.65999	2.28196	2.09084
690.6	1.51059	2.85077	3.30463	3.00879	2.81768	2.6585	2.28185	2.09092
690.8	1.5057	2.84976	3.30226	3.0097	2.81963	2.65867	2.27962	2.08898
691	1.50323	2.84995	3.30112	3.00887	2.82119	2.65885	2.27836	2.0902
691.2	1.50315	2.85215	3.30114	3.00816	2.82338	2.65832	2.27682	2.08857
691.4	1.50402	2.8517	3.30307	3.00642	2.82539	2.65831	2.27504	2.08801
691.6	1.50354	2.84876	3.3027	3.00383	2.82535	2.65646	2.27509	2.08581
691.8	1.50337	2.84888	3.30304	3.00223	2.82449	2.65375	2.27498	2.08535
692	1.50256	2.84787	3.30247	3.00033	2.8261	2.65218	2.2755	2.08171
692.2	1.5011	2.84594	3.30171	2.99881	2.8244	2.65361	2.27738	2.08007
692.4	1.50045	2.84422	3.29946	2.99674	2.82261	2.65419	2.27834	2.08049
692.6	1.50175	2.84413	3.29871	2.99484	2.82132	2.65681	2.27583	2.08178
692.8	1.50296	2.84323	3.29875	2.99325	2.81915	2.65666	2.27401	2.08197
693	1.5057	2.84273	3.29927	2.99478	2.81534	2.65566	2.27215	2.08322
693.2	1.50848	2.84288	3.29924	2.99603	2.81227	2.65158	2.26929	2.08297
693.4	1.50796	2.84264	3.29848	2.99637	2.81117	2.64814	2.26786	2.08097
693.6	1.50659	2.84421	3.29797	2.99506	2.81092	2.64495	2.26872	2.07943
693.8	1.50442	2.84635	3.29486	2.99319	2.81144	2.64411	2.27008	2.08079
694	1.50262	2.8474	3.29256	2.99084	2.80966	2.64338	2.27027	2.08266
694.2	1.50156	2.84884	3.29047	2.99077	2.8099	2.6439	2.27146	2.08437
694.4	1.5035	2.85019	3.2888	2.9917	2.80911	2.64623	2.27261	2.08514
694.6	1.50511	2.84934	3.28697	2.99284	2.80629	2.64703	2.27321	2.0854
694.8	1.50558	2.84786	3.28728	2.99433	2.80145	2.64562	2.27363	2.08257
695	1.50601	2.84714	3.28727	2.99546	2.79937	2.6448	2.27187	2.07911
695.2	1.50625	2.84571	3.2857	2.99558	2.8	2.64416	2.27021	2.0773
695.4	1.5062	2.84757	3.28292	2.99649	2.80106	2.64246	2.26955	2.07595
695.6	1.50519	2.84982	3.28051	2.99756	2.80625	2.64313	2.27022	2.07443
695.8	1.50759	2.84877	3.27926	2.99914	2.81121	2.64411	2.26889	2.07554
696	1.50899	2.84767	3.27912	2.99893	2.81391	2.64433	2.2685	2.07691
696.2	1.50876	2.84674	3.27953	2.99778	2.81316	2.64461	2.26891	2.07659
696.4	1.50972	2.84362	3.28097	2.9944	2.81237	2.64539	2.26815	2.07711
696.6	1.51202	2.84227	3.28303	2.99196	2.80897	2.6449	2.26796	2.07841
696.8	1.51277	2.84307	3.28508	2.98978	2.80378	2.64382	2.26853	2.07796
697	1.51413	2.8443	3.28482	2.98961	2.8003	2.6422	2.26925	2.07776
697.2	1.51555	2.84472	3.28479	2.98976	2.79974	2.63941	2.26862	2.07755
697.4	1.516	2.84531	3.28472	2.9914	2.80013	2.6365	2.26735	2.07746
697.6	1.5151	2.84386	3.28381	2.99208	2.79991	2.63443	2.26381	2.07814
697.8	1.51268	2.84375	3.28086	2.99219	2.80284	2.63422	2.26076	2.07863
698	1.51017	2.84236	3.27981	2.99026	2.80351	2.63408	2.25979	2.07873
698.2	1.50789	2.84059	3.2797	2.98907	2.80188	2.63434	2.25996	2.0769
698.4	1.50597	2.83839	3.28052	2.98727	2.79901	2.6362	2.26109	2.07526
698.6	1.50432	2.83753	3.27956	2.98577	2.7968	2.6375	2.26318	2.07314
698.8	1.50498	2.83756	3.27832	2.98299	2.79506	2.63937	2.26547	2.07241
699	1.50461	2.83736	3.27523	2.98166	2.79602	2.6411	2.26589	2.07075
699.2	1.50284	2.83754	3.27181	2.97941	2.79678	2.64291	2.26392	2.07156
699.4	1.50051	2.84007	3.26815	2.97626	2.79692	2.64315	2.26175	2.07257
699.6	1.4991	2.84206	3.26668	2.97328	2.79548	2.64196	2.25951	2.07141
[truncated: 702 more rows]

## Sheet: BLI R490A
Time (s)	Channel 1	Channel 2	Channel 3	Channel 4	Channel 5	Channel 6	Channel 7	Channel 8
300	1.57599	1.55183	1.13589	1.06483	1.05733	1.07866	1.08522	1.13326
300.2	1.58606	2.02091	0.906529	0.976542	1.01666	1.07103	1.07972	1.11921
300.4	1.58649	2.11236	0.910561	0.981668	1.01538	1.06916	1.07757	1.11894
300.6	1.58538	2.21145	0.913633	0.982072	1.01174	1.06628	1.07758	1.12113
300.8	1.58463	2.30327	0.915001	0.979314	1.00979	1.06422	1.07658	1.12116
301	1.58424	2.38843	0.914504	0.977256	1.00944	1.0636	1.07682	1.12151
301.2	1.5856	2.55329	0.916182	0.974503	1.00795	1.06269	1.07689	1.12359
301.4	1.58697	2.70162	0.917227	0.972137	1.00714	1.06308	1.07797	1.12888
301.6	1.58823	2.82594	0.917408	0.970448	1.00747	1.06576	1.07707	1.13058
301.8	1.58955	2.9319	0.919259	0.973647	1.00782	1.06834	1.07575	1.13198
302	1.59081	3.02245	0.922948	0.977727	1.00844	1.07041	1.07445	1.13226
302.2	1.59232	3.10081	0.928631	0.984748	1.01003	1.07173	1.07423	1.13172
302.4	1.59163	3.17081	0.931402	0.988648	1.01002	1.07129	1.07459	1.12833
302.6	1.59203	3.23182	0.93519	0.992577	1.01255	1.06897	1.07503	1.12918
302.8	1.59224	3.28586	0.93817	0.993462	1.01455	1.06821	1.07598	1.13127
303	1.59317	3.33327	0.94358	0.993968	1.01662	1.07023	1.07419	1.13177
303.2	1.5924	3.37665	0.945901	0.991502	1.01701	1.07001	1.0717	1.13144
303.4	1.59529	3.41351	0.948533	0.991235	1.02134	1.07034	1.06893	1.13347
303.6	1.59864	3.44708	0.95103	0.994763	1.02262	1.07195	1.06896	1.13347
303.8	1.60067	3.47648	0.952841	0.997931	1.02421	1.07375	1.07094	1.13276
304	1.60032	3.50417	0.952581	1.00184	1.02452	1.07074	1.07387	1.1352
304.2	1.59814	3.52848	0.955066	1.00768	1.02686	1.06906	1.07433	1.13631
304.4	1.59437	3.55107	0.960673	1.0147	1.02544	1.06725	1.07575	1.13456
304.6	1.58973	3.5739	0.966044	1.01895	1.02625	1.06658	1.07755	1.13293
304.8	1.58803	3.59674	0.971581	1.02241	1.02889	1.06584	1.07799	1.13173
305	1.58759	3.61469	0.976479	1.02628	1.03185	1.06642	1.07783	1.13032
305.2	1.58898	3.63368	0.981038	1.03218	1.03303	1.06937	1.07899	1.13012
305.4	1.58795	3.65294	0.98536	1.03361	1.03471	1.07333	1.07945	1.13052
305.6	1.5877	3.67017	0.988761	1.0333	1.03729	1.07454	1.07835	1.13001
305.8	1.58564	3.684	0.992852	1.03303	1.03695	1.07424	1.07796	1.13094
306	1.58637	3.69896	0.995258	1.0295	1.03718	1.07384	1.07832	1.13125
306.2	1.58718	3.71231	0.995175	1.02366	1.03707	1.07404	1.07839	1.13144
306.4	1.5892	3.72487	0.995858	1.02196	1.03634	1.07446	1.07779	1.13069
306.6	1.59033	3.73662	1.00019	1.02147	1.0338	1.07522	1.07668	1.13082
306.8	1.59376	3.74979	1.0038	1.02225	1.03558	1.07592	1.07459	1.12843
307	1.59317	3.76241	1.01005	1.02802	1.03728	1.07719	1.0746	1.12662
307.2	1.59109	3.77505	1.01711	1.03299	1.04014	1.07813	1.07417	1.12618
307.4	1.59016	3.78637	1.02231	1.03569	1.04312	1.08036	1.07365	1.127
307.6	1.59046	3.7961	1.02374	1.03978	1.0473	1.08262	1.07443	1.12726
307.8	1.58874	3.80615	1.02602	1.04525	1.04535	1.08409	1.07718	1.12894
308	1.58857	3.81709	1.02564	1.04863	1.04052	1.08553	1.07812	1.13142
308.2	1.58941	3.82624	1.02403	1.0503	1.03485	1.08502	1.08068	1.13258
308.4	1.59062	3.8351	1.02649	1.05387	1.03467	1.08153	1.08356	1.13277
308.6	1.59084	3.84521	1.02744	1.05265	1.03307	1.07853	1.08588	1.1341
308.8	1.59085	3.85425	1.02635	1.04727	1.0361	1.07715	1.08436	1.13464
309	1.58935	3.86252	1.0283	1.0416	1.04204	1.07613	1.0837	1.13459
309.2	1.58926	3.87027	1.03316	1.04235	1.04855	1.07679	1.08164	1.13496
309.4	1.59179	3.879	1.03434	1.04332	1.05152	1.0795	1.08084	1.13504
309.6	1.59154	3.88636	1.0386	1.04695	1.05362	1.08308	1.08071	1.13389
309.8	1.59202	3.89321	1.04321	1.05148	1.05547	1.08636	1.08218	1.13424
310	1.59432	3.90014	1.04606	1.05609	1.0566	1.08913	1.08377	1.13325
310.2	1.59564	3.90906	1.04669	1.05529	1.05694	1.09014	1.0857	1.13371
310.4	1.593	3.91675	1.04691	1.05189	1.05505	1.08984	1.0872	1.13383
310.6	1.59339	3.92488	1.04687	1.04974	1.05436	1.0893	1.08733	1.13385
310.8	1.59506	3.93291	1.04906	1.04997	1.05265	1.08894	1.08761	1.13418
311	1.59463	3.93954	1.05068	1.05112	1.05332	1.08883	1.08595	1.13409
311.2	1.59429	3.94369	1.05542	1.05676	1.05446	1.08792	1.08474	1.13396
311.4	1.59456	3.94839	1.06234	1.06233	1.05656	1.08707	1.08289	1.13468
311.6	1.59345	3.95441	1.06731	1.06638	1.05828	1.08691	1.08189	1.13423
311.8	1.58953	3.9614	1.06888	1.06845	1.06038	1.08653	1.08185	1.13325
312	1.58788	3.969	1.07014	1.0734	1.06013	1.08633	1.08398	1.13342
312.2	1.58602	3.97593	1.06957	1.07585	1.05938	1.08833	1.08601	1.13167
312.4	1.58365	3.98013	1.06724	1.07848	1.05746	1.08968	1.08723	1.13088
312.6	1.58324	3.9841	1.07008	1.08386	1.05722	1.09099	1.08803	1.13024
312.8	1.58357	3.98785	1.07445	1.08949	1.0567	1.09256	1.08741	1.12912
313	1.58593	3.99172	1.08035	1.08912	1.05603	1.09336	1.08581	1.12805
313.2	1.58777	3.99625	1.08397	1.08992	1.05617	1.09074	1.08459	1.12737
313.4	1.59153	4.00176	1.08948	1.08772	1.05891	1.08871	1.08478	1.12422
313.6	1.5939	4.00626	1.08989	1.08391	1.06197	1.08516	1.08443	1.12401
313.8	1.59726	4.01065	1.08997	1.08245	1.06256	1.08247	1.08586	1.12494
314	1.59734	4.01408	1.09004	1.08452	1.06098	1.08091	1.08756	1.12582
314.2	1.59831	4.01919	1.09088	1.08784	1.06136	1.08261	1.08677	1.12858
314.4	1.59803	4.02421	1.09113	1.09259	1.06017	1.08435	1.08403	1.1316
314.6	1.59567	4.02907	1.0914	1.09532	1.05741	1.08514	1.08228	1.13341
314.8	1.5922	4.03304	1.09374	1.09695	1.05615	1.08569	1.07989	1.13281
315	1.59068	4.03799	1.09528	1.09559	1.05819	1.08774	1.07758	1.1322
315.2	1.5882	4.04199	1.0975	1.09134	1.05842	1.08947	1.07718	1.12973
315.4	1.58516	4.04706	1.09851	1.09166	1.06217	1.09042	1.079	1.12872
315.6	1.58482	4.05186	1.10119	1.09365	1.06534	1.09177	1.08034	1.12839
315.8	1.58542	4.05586	1.10195	1.09666	1.06872	1.09214	1.08149	1.12864
316	1.58534	4.0598	1.10474	1.10063	1.0694	1.09281	1.08216	1.12887
316.2	1.58719	4.06471	1.10808	1.10534	1.07174	1.09326	1.08302	1.12886
316.4	1.59022	4.07038	1.10903	1.10545	1.0733	1.09383	1.08268	1.12994
316.6	1.59535	4.07625	1.1121	1.10294	1.07342	1.09519	1.08198	1.12989
316.8	1.59838	4.08233	1.11432	1.10272	1.0759	1.09535	1.08072	1.12872
317	1.5979	4.0872	1.11501	1.10319	1.07995	1.09163	1.07981	1.1278
317.2	1.59518	4.08989	1.1144	1.10216	1.08087	1.08912	1.07941	1.12809
317.4	1.59349	4.09192	1.11783	1.10177	1.08073	1.08922	1.08006	1.12709
317.6	1.59083	4.09212	1.11939	1.10291	1.082	1.08972	1.08196	1.12522
317.8	1.59138	4.09326	1.12181	1.10236	1.08273	1.08974	1.08284	1.12383
318	1.59617	4.09495	1.12447	1.10278	1.08165	1.09207	1.08396	1.12132
318.2	1.59996	4.09787	1.12823	1.10188	1.07889	1.09351	1.08533	1.12153
318.4	1.59917	4.09883	1.13007	1.10244	1.07354	1.09396	1.08536	1.12159
318.6	1.59613	4.10195	1.13072	1.10753	1.07029	1.09412	1.08451	1.12452
318.8	1.59314	4.1038	1.13244	1.11157	1.06711	1.09589	1.08479	1.12784
319	1.59031	4.10496	1.13497	1.11524	1.06856	1.09697	1.08393	1.1312
319.2	1.5886	4.10557	1.1372	1.11753	1.07159	1.09755	1.08193	1.1307
319.4	1.58802	4.1085	1.13961	1.11857	1.07489	1.09796	1.08126	1.13161
319.6	1.5908	4.11214	1.14255	1.11737	1.07223	1.09858	1.08217	1.13268
319.8	1.59258	4.11873	1.14494	1.11531	1.07046	1.0997	1.08224	1.13487
320	1.59323	4.12532	1.14619	1.1132	1.06862	1.10033	1.08357	1.13676
320.2	1.5918	4.133	1.14535	1.1136	1.07037	1.09891	1.08557	1.13894
320.4	1.59207	4.13904	1.14335	1.11351	1.07328	1.09764	1.08651	1.1386
320.6	1.59076	4.14254	1.1421	1.11274	1.07997	1.09729	1.08573	1.13642
320.8	1.59151	4.14279	1.14155	1.11547	1.08428	1.09482	1.08533	1.13301
321	1.59168	4.14376	1.14186	1.11821	1.08517	1.09333	1.08505	1.13049
321.2	1.59298	4.14425	1.14603	1.12156	1.08499	1.09372	1.08474	1.12805
321.4	1.59499	4.14586	1.15118	1.12538	1.08647	1.09259	1.08514	1.12841
321.6	1.59644	4.1493	1.15583	1.13046	1.08722	1.09018	1.08767	1.1292
321.8	1.59342	4.15223	1.15922	1.1306	1.08883	1.0901	1.09077	1.12843
322	1.59096	4.1533	1.16048	1.13102	1.09166	1.09062	1.09262	1.12914
322.2	1.58855	4.15333	1.15921	1.13007	1.09203	1.09227	1.0927	1.13127
322.4	1.58576	4.15314	1.15839	1.1282	1.08962	1.09606	1.09308	1.13139
322.6	1.58265	4.15479	1.1585	1.12476	1.08877	1.0984	1.09148	1.13064
322.8	1.58235	4.15962	1.16013	1.12557	1.08618	1.09786	1.08967	1.13093
323	1.58328	4.16463	1.16306	1.12693	1.08213	1.09735	1.08821	1.12938
323.2	1.58557	4.16873	1.16406	1.12785	1.07845	1.09773	1.08757	1.12677
323.4	1.58666	4.17263	1.16542	1.1324	1.07534	1.09756	1.08596	1.12671
323.6	1.58729	4.1736	1.16697	1.13698	1.07327	1.09914	1.0845	1.12622
323.8	1.58811	4.17462	1.16726	1.14127	1.07532	1.10258	1.08255	1.12757
324	1.58862	4.177	1.16809	1.13938	1.07886	1.10326	1.08181	1.13077
324.2	1.58804	4.18019	1.17315	1.13928	1.08224	1.10344	1.08122	1.13347
324.4	1.58837	4.1797	1.17702	1.13934	1.08541	1.10256	1.07972	1.13352
324.6	1.58842	4.18131	1.17939	1.13851	1.08713	1.10157	1.07923	1.1354
324.8	1.58679	4.18038	1.18145	1.13445	1.08482	1.10005	1.08117	1.13662
325	1.58339	4.17959	1.18327	1.13644	1.08292	1.10033	1.08126	1.13492
325.2	1.58256	4.17922	1.1844	1.13928	1.08182	1.09808	1.08093	1.13261
325.4	1.5824	4.18487	1.18499	1.14042	1.08417	1.09644	1.08244	1.13137
325.6	1.58169	4.18883	1.18577	1.14285	1.08693	1.0962	1.08365	1.1275
325.8	1.58185	4.19303	1.18698	1.14683	1.08747	1.09837	1.08329	1.12468
326	1.58267	4.19723	1.18985	1.14916	1.08733	1.10076	1.08427	1.12288
326.2	1.58373	4.20091	1.19144	1.14838	1.08861	1.10366	1.08506	1.12296
326.4	1.58376	4.20113	1.19291	1.15036	1.08912	1.10559	1.08637	1.12334
326.6	1.58403	4.2025	1.19394	1.15159	1.09071	1.10587	1.08774	1.12519
326.8	1.58505	4.20632	1.19579	1.15031	1.09487	1.10434	1.08828	1.12564
327	1.5871	4.21041	1.19468	1.14831	1.09549	1.10055	1.0873	1.12714
327.2	1.58706	4.21326	1.19472	1.14768	1.09651	1.0996	1.08743	1.12761
327.4	1.58579	4.21767	1.19768	1.14462	1.09634	1.09902	1.08463	1.12767
327.6	1.58778	4.22052	1.20212	1.13972	1.09388	1.10031	1.08101	1.12834
327.8	1.58963	4.22116	1.20356	1.1392	1.08943	1.1018	1.07984	1.12981
328	1.58952	4.21937	1.20485	1.14084	1.09073	1.10452	1.07991	1.13063
328.2	1.58821	4.21894	1.20511	1.14366	1.09047	1.10346	1.08173	1.13224
328.4	1.5913	4.21981	1.20381	1.14479	1.0912	1.10437	1.08417	1.13334
328.6	1.59106	4.2221	1.19985	1.14567	1.09341	1.10391	1.08685	1.13329
328.8	1.58838	4.2239	1.20082	1.14472	1.09835	1.10152	1.088	1.13301
329	1.58869	4.22695	1.2022	1.14236	1.09988	1.1016	1.08835	1.13381
329.2	1.59021	4.23066	1.20557	1.14019	1.09954	1.10411	1.08793	1.13416
329.4	1.59069	4.23175	1.21081	1.14129	1.09787	1.1058	1.08713	1.13534
329.6	1.59262	4.23169	1.21647	1.14378	1.09672	1.10798	1.08513	1.13835
329.8	1.59392	4.23192	1.21775	1.14555	1.09504	1.11067	1.08392	1.13955
330	1.59329	4.23234	1.22005	1.14726	1.09607	1.11136	1.08438	1.13833
330.2	1.59411	4.23311	1.22028	1.14742	1.1006	1.10946	1.08314	1.13511
330.4	1.59455	4.23474	1.21796	1.14882	1.10329	1.10703	1.08316	1.13199
330.6	1.5941	4.23581	1.21565	1.15284	1.10457	1.10381	1.08393	1.12945
330.8	1.59556	4.23818	1.2148	1.15773	1.10343	1.10379	1.08397	1.12827
331	1.59478	4.24156	1.21585	1.16004	1.09851	1.10378	1.08374	1.12748
331.2	1.59236	4.24341	1.21936	1.16378	1.0928	1.10338	1.08475	1.12925
331.4	1.58871	4.24473	1.22158	1.16319	1.09155	1.10078	1.08693	1.13066
331.6	1.58568	4.24847	1.22216	1.16259	1.09062	1.1018	1.08877	1.1288
331.8	1.58438	4.24994	1.22564	1.16505	1.09461	1.10177	1.09077	1.12767
332	1.5853	4.24982	1.22978	1.1694	1.1015	1.10146	1.09132	1.12707
332.2	1.58763	4.25028	1.23101	1.17183	1.10525	1.10439	1.0921	1.12543
332.4	1.59014	4.25203	1.23183	1.17399	1.10643	1.109	1.09109	1.12337
332.6	1.59252	4.25322	1.23508	1.17271	1.10665	1.10934	1.09047	1.12454
332.8	1.59348	4.25512	1.23403	1.16711	1.10457	1.11024	1.08771	1.12374
333	1.59363	4.25682	1.22999	1.1629	1.09968	1.11296	1.08526	1.1246
333.2	1.59255	4.25947	1.22785	1.16385	1.09883	1.11083	1.08356	1.12682
333.4	1.59072	4.26245	1.22839	1.16656	1.09976	1.10796	1.08251	1.13005
333.6	1.5918	4.26474	1.2297	1.17158	1.10106	1.10718	1.08126	1.13095
333.8	1.59299	4.26603	1.23165	1.17635	1.10037	1.10528	1.08235	1.1331
334	1.59393	4.26699	1.23294	1.18113	1.10164	1.10123	1.08477	1.1334
334.2	1.59474	4.26642	1.23149	1.18187	1.10261	1.09915	1.08608	1.13214
334.4	1.59449	4.2651	1.23066	1.18228	1.10131	1.09957	1.08706	1.12914
334.6	1.59285	4.26398	1.22847	1.17821	1.10062	1.10109	1.08868	1.1275
334.8	1.5889	4.26447	1.22823	1.17502	1.10335	1.10487	1.09036	1.1271
335	1.58587	4.26707	1.23199	1.17422	1.10873	1.1093	1.09005	1.12664
335.2	1.58271	4.27	1.23855	1.17197	1.11136	1.11608	1.0881	1.12746
335.4	1.58438	4.27267	1.24196	1.16887	1.11247	1.12061	1.08791	1.13039
335.6	1.58494	4.27473	1.24575	1.16929	1.11239	1.1226	1.08781	1.13458
335.8	1.58739	4.27702	1.24892	1.17224	1.11199	1.12141	1.08695	1.13681
336	1.58971	4.27664	1.25026	1.17373	1.10797	1.11883	1.08844	1.13911
336.2	1.59325	4.27662	1.24937	1.17743	1.10324	1.11492	1.08964	1.14083
336.4	1.59371	4.27678	1.24881	1.18209	1.09888	1.11359	1.0883	1.14128
336.6	1.59376	4.27691	1.24925	1.18685	1.09771	1.11147	1.08646	1.13972
336.8	1.59281	4.27597	1.25031	1.18778	1.0978	1.11066	1.08679	1.13835
337	1.59268	4.27641	1.25051	1.18827	1.09885	1.11134	1.0856	1.13772
337.2	1.59171	4.27871	1.25216	1.18962	1.10217	1.11083	1.08616	1.13512
337.4	1.59084	4.28207	1.25532	1.19135	1.10818	1.10846	1.08826	1.13265
337.6	1.58996	4.28579	1.25789	1.19106	1.11094	1.10852	1.09094	1.13144
337.8	1.59189	4.28969	1.25958	1.19005	1.11012	1.10861	1.09038	1.13119
338	1.59313	4.29558	1.26115	1.18802	1.10956	1.10904	1.08904	1.13107
338.2	1.59339	4.29966	1.26185	1.18482	1.10868	1.1106	1.08823	1.13241
338.4	1.59366	4.30118	1.261	1.17913	1.10619	1.11132	1.08827	1.13177
338.6	1.59386	4.30126	1.25968	1.17628	1.10443	1.11188	1.08771	1.1309
338.8	1.59062	4.30001	1.25941	1.17691	1.10449	1.11155	1.08803	1.13105
339	1.58769	4.29677	1.26045	1.1788	1.1042	1.11189	1.08895	1.13154
339.2	1.58475	4.29303	1.26206	1.17863	1.10447	1.11091	1.09046	1.13283
339.4	1.5827	4.292	1.26548	1.18084	1.10758	1.11022	1.09006	1.13752
339.6	1.58235	4.2921	1.27035	1.18156	1.11342	1.11191	1.08994	1.14063
339.8	1.58382	4.29454	1.27433	1.18283	1.11558	1.11577	1.09175	1.14123
340	1.58673	4.29774	1.27567	1.18085	1.11593	1.11608	1.09257	1.14002
340.2	1.59022	4.30074	1.27558	1.18264	1.11611	1.11845	1.09234	1.13866
340.4	1.59181	4.30219	1.27672	1.18393	1.11423	1.12032	1.09228	1.1361
340.6	1.59104	4.30441	1.2783	1.18618	1.11126	1.11996	1.09201	1.13446
340.8	1.5899	4.30594	1.27923	1.18891	1.11153	1.11789	1.09043	1.13412
341	1.58837	4.30614	1.27971	1.19356	1.1152	1.12059	1.0892	1.1349
341.2	1.58713	4.30698	1.28082	1.1972	1.11579	1.12158	1.08683	1.13408
341.4	1.58635	4.30813	1.28056	1.20087	1.11493	1.12308	1.08634	1.13323
341.6	1.58659	4.30683	1.28083	1.20522	1.1139	1.12401	1.0869	1.13126
341.8	1.58801	4.30589	1.28208	1.20695	1.11313	1.12345	1.08705	1.13108
342	1.59055	4.30515	1.28458	1.20849	1.11085	1.11976	1.0877	1.13068
342.2	1.59225	4.30492	1.28683	1.20826	1.11063	1.11736	1.08871	1.13108
342.4	1.59179	4.30563	1.28848	1.20501	1.10964	1.11543	1.08843	1.12964
342.6	1.5901	4.30751	1.28604	1.20031	1.10803	1.11253	1.08766	1.12862
342.8	1.58808	4.3096	1.2846	1.19809	1.10862	1.11196	1.0874	1.12557
343	1.58245	4.31323	1.28163	1.19663	1.11072	1.11123	1.08793	1.1242
343.2	1.57845	4.3152	1.28015	1.19623	1.11469	1.11092	1.08868	1.12245
343.4	1.57736	4.31734	1.28008	1.19885	1.11801	1.1113	1.08885	1.12224
343.6	1.57968	4.31847	1.28358	1.19975	1.12121	1.11298	1.08916	1.12296
343.8	1.58203	4.3208	1.28704	1.20014	1.1231	1.11387	1.08987	1.12445
344	1.58565	4.32097	1.2919	1.19965	1.12253	1.11568	1.09076	1.12414
344.2	1.58825	4.32178	1.29378	1.19995	1.11968	1.11622	1.09174	1.12543
344.4	1.58999	4.321	1.29532	1.19858	1.12031	1.11838	1.0924	1.1268
344.6	1.58933	4.32262	1.29472	1.19863	1.11979	1.1196	1.09219	1.12834
344.8	1.58963	4.32422	1.29337	1.19801	1.11687	1.11915	1.09209	1.13092
345	1.58994	4.32809	1.29221	1.20007	1.11421	1.12	1.09131	1.13343
345.2	1.58895	4.33111	1.29444	1.19894	1.11422	1.12135	1.09174	1.13389
345.4	1.58817	4.33426	1.29574	1.20055	1.11367	1.11789	1.09212	1.13329
345.6	1.58722	4.33584	1.29652	1.20305	1.11343	1.11322	1.09315	1.13273
345.8	1.58623	4.3354	1.29507	1.20619	1.1145	1.11207	1.09455	1.13188
346	1.58493	4.33528	1.29557	1.2065	1.11583	1.11105	1.09499	1.13135
346.2	1.58509	4.33682	1.29698	1.2094	1.11692	1.1108	1.09373	1.13161
346.4	1.58571	4.33748	1.29981	1.20974	1.11683	1.11353	1.09294	1.13238
346.6	1.58602	4.33769	1.30247	1.21115	1.11716	1.1174	1.09185	1.13313
346.8	1.58526	4.33811	1.30525	1.21119	1.11554	1.11972	1.09164	1.13241
347	1.58337	4.33766	1.30647	1.20957	1.11487	1.12135	1.09246	1.13012
347.2	1.58266	4.33706	1.30661	1.20769	1.11373	1.12268	1.09245	1.12919
347.4	1.58266	4.33753	1.30493	1.20753	1.11375	1.12404	1.09095	1.12902
347.6	1.58142	4.33932	1.30375	1.20788	1.11546	1.12528	1.08932	1.12886
347.8	1.58085	4.34122	1.30443	1.20965	1.11939	1.12466	1.0886	1.12923
348	1.58297	4.34398	1.30619	1.21397	1.12166	1.12254	1.08877	1.13172
348.2	1.58551	4.34614	1.30787	1.21819	1.1234	1.12162	1.09161	1.1327
348.4	1.58556	4.34668	1.30835	1.22149	1.12651	1.11974	1.09509	1.13356
348.6	1.58717	4.34596	1.30987	1.22218	1.12793	1.11648	1.09748	1.13415
348.8	1.58901	4.34543	1.30956	1.22252	1.12848	1.11568	1.09532	1.1333
349	1.59073	4.34502	1.30712	1.22069	1.13073	1.11671	1.09339	1.1312
349.2	1.5918	4.34473	1.30423	1.21914	1.13068	1.11453	1.09008	1.12994
349.4	1.59189	4.34502	1.30331	1.21752	1.12795	1.11564	1.08868	1.12966
349.6	1.59297	4.34488	1.30431	1.21807	1.12595	1.11822	1.0886	1.12988
349.8	1.5934	4.34465	1.30768	1.2162	1.12389	1.11899	1.09071	1.13091
350	1.59139	4.34442	1.31141	1.21845	1.12078	1.11553	1.0912	1.13242
350.2	1.58693	4.3455	1.31248	1.22103	1.12131	1.1161	1.09257	1.13392
350.4	1.58657	4.34769	1.31483	1.22307	1.12346	1.11562	1.09277	1.13332
350.6	1.58504	4.35023	1.31415	1.22626	1.12606	1.11606	1.0926	1.13123
350.8	1.58171	4.3523	1.31224	1.23034	1.12903	1.11499	1.09205	1.12976
351	1.57993	4.353	1.31128	1.23294	1.13158	1.11743	1.09277	1.12961
351.2	1.58123	4.35352	1.31367	1.23382	1.13136	1.11876	1.0923	1.12972
351.4	1.57945	4.35352	1.31682	1.23525	1.13191	1.11861	1.09232	1.13092
351.6	1.57724	4.3551	1.32147	1.23264	1.1322	1.1201	1.09302	1.13211
351.8	1.5778	4.35675	1.32527	1.23072	1.13237	1.12486	1.09388	1.13344
352	1.57969	4.35841	1.32731	1.22738	1.13194	1.12839	1.09345	1.13389
352.2	1.57933	4.35954	1.32837	1.22433	1.13123	1.12931	1.09477	1.13407
352.4	1.58134	4.36002	1.32688	1.22449	1.13062	1.12774	1.09598	1.13465
352.6	1.58467	4.35936	1.32378	1.22658	1.12908	1.126	1.09577	1.13613
352.8	1.58746	4.35857	1.323	1.22593	1.1266	1.12381	1.09363	1.13685
353	1.58689	4.35938	1.32453	1.22728	1.12589	1.12207	1.09301	1.13751
353.2	1.58669	4.36146	1.32601	1.23095	1.12793	1.12128	1.09219	1.13748
353.4	1.58675	4.3651	1.32633	1.23334	1.12944	1.12348	1.09074	1.13756
353.6	1.58834	4.36768	1.32651	1.23471	1.12899	1.12189	1.0898	1.13623
353.8	1.58946	4.37163	1.3244	1.23805	1.13135	1.12125	1.09096	1.13462
354	1.59044	4.37417	1.32182	1.23913	1.13492	1.12192	1.09301	1.1343
354.2	1.59105	4.37451	1.31977	1.23991	1.13767	1.12179	1.09547	1.13593
354.4	1.5898	4.37317	1.32037	1.23855	1.1384	1.12121	1.09728	1.13619
354.6	1.58734	4.37329	1.32107	1.23667	1.14128	1.12171	1.09843	1.13684
354.8	1.5834	4.37233	1.32251	1.23717	1.14188	1.12075	1.09928	1.13906
355	1.58187	4.3702	1.32468	1.23863	1.14239	1.12134	1.09901	1.14015
355.2	1.58281	4.36873	1.32707	1.23735	1.1407	1.12349	1.09563	1.13719
355.4	1.58462	4.36918	1.32761	1.23911	1.14005	1.12359	1.09364	1.13389
355.6	1.58363	4.3699	1.32992	1.24121	1.1394	1.1227	1.0921	1.13234
355.8	1.58359	4.37043	1.33379	1.24312	1.1402	1.12147	1.09096	1.1312
356	1.58272	4.37045	1.33473	1.24475	1.13861	1.12007	1.08889	1.12909
356.2	1.58223	4.37133	1.33502	1.24845	1.13742	1.11887	1.08785	1.12952
356.4	1.58274	4.37166	1.33662	1.2485	1.13524	1.11887	1.08642	1.13042
356.6	1.58419	4.37196	1.33758	1.24882	1.13296	1.11953	1.0868	1.1312
356.8	1.58657	4.37221	1.33845	1.24609	1.13046	1.12221	1.08791	1.13152
357	1.59029	4.37412	1.33967	1.24353	1.12982	1.12331	1.08907	1.13241
357.2	1.59051	4.37653	1.34076	1.23806	1.13049	1.12462	1.09027	1.13254
357.4	1.58971	4.37677	1.33922	1.23408	1.13173	1.12589	1.0918	1.13177
357.6	1.59055	4.37729	1.33887	1.23337	1.13291	1.12782	1.09329	1.12892
357.8	1.58991	4.37751	1.337	1.23471	1.13317	1.12944	1.09297	1.12533
358	1.58682	4.37828	1.33833	1.23822	1.13432	1.13064	1.09418	1.12199
358.2	1.58435	4.37776	1.34158	1.24422	1.13663	1.1297	1.09617	1.12002
358.4	1.58383	4.37933	1.3453	1.24745	1.13919	1.13013	1.09768	1.1208
358.6	1.58598	4.37949	1.34512	1.24657	1.13952	1.12901	1.0966	1.12303
358.8	1.5869	4.38005	1.34525	1.24704	1.14089	1.12794	1.09645	1.12589
359	1.58776	4.38121	1.34576	1.24751	1.14074	1.12671	1.09515	1.12804
359.2	1.59034	4.38325	1.34736	1.24853	1.13964	1.12938	1.09437	1.12859
359.4	1.59293	4.38433	1.35115	1.25091	1.13828	1.13171	1.0929	1.12854
359.6	1.59148	4.38584	1.35411	1.25499	1.13994	1.1346	1.0919	1.12827
359.8	1.5895	4.38678	1.35665	1.25744	1.14255	1.13524	1.0902	1.12791
360	1.59066	4.38763	1.35683	1.25921	1.14362	1.13501	1.09011	1.12831
360.2	1.5931	4.38933	1.35342	1.26049	1.14397	1.13061	1.09014	1.12844
360.4	1.5924	4.39058	1.35041	1.26137	1.14315	1.1258	1.09194	1.13002
360.6	1.59348	4.39094	1.35092	1.26032	1.14156	1.12301	1.09462	1.13175
360.8	1.59747	4.39282	1.35261	1.2612	1.13946	1.12188	1.09629	1.13059
361	1.59831	4.39304	1.35278	1.25834	1.14177	1.12228	1.09635	1.13053
361.2	1.59748	4.39172	1.35457	1.2524	1.14508	1.12489	1.09658	1.13394
361.4	1.59564	4.3915	1.3558	1.2476	1.14999	1.12791	1.09571	1.13472
361.6	1.59194	4.39333	1.35784	1.2455	1.15363	1.1287	1.09504	1.13409
361.8	1.58845	4.39455	1.35696	1.24277	1.15597	1.12761	1.09554	1.1344
362	1.58818	4.39637	1.35775	1.24259	1.15524	1.12541	1.09655	1.13267
362.2	1.58613	4.39774	1.35883	1.24532	1.15508	1.12319	1.09593	1.1288
362.4	1.58539	4.39999	1.3603	1.24811	1.15178	1.12193	1.09487	1.12805
362.6	1.58502	4.40204	1.36007	1.24972	1.14851	1.12193	1.09436	1.12855
362.8	1.58395	4.40372	1.36464	1.2482	1.14619	1.12443	1.09357	1.13062
363	1.58027	4.40436	1.36673	1.24686	1.14577	1.12694	1.09279	1.13337
363.2	1.57538	4.40454	1.36771	1.24591	1.14171	1.12772	1.09322	1.13589
363.4	1.57221	4.40505	1.36579	1.24483	1.14019	1.12774	1.09429	1.13537
363.6	1.57183	4.40383	1.36331	1.24523	1.1405	1.12919	1.09392	1.13437
363.8	1.57521	4.40341	1.35926	1.24885	1.13978	1.12877	1.09388	1.13276
364	1.57957	4.40148	1.35959	1.25048	1.13732	1.12614	1.09264	1.12943
364.2	1.58621	4.40263	1.35885	1.2548	1.13784	1.12335	1.09151	1.12726
364.4	1.58872	4.4032	1.36065	1.25897	1.13984	1.12188	1.09176	1.12461
364.6	1.58804	4.40517	1.36176	1.2613	1.14119	1.12192	1.09147	1.12284
364.8	1.58655	4.40392	1.36093	1.26256	1.14164	1.12058	1.09226	1.12244
365	1.58596	4.40744	1.35824	1.26333	1.14282	1.12144	1.09346	1.12562
365.2	1.5861	4.40719	1.35806	1.26382	1.14423	1.1238	1.09425	1.12626
365.4	1.58855	4.40605	1.35988	1.26601	1.14468	1.12531	1.09389	1.12823
365.6	1.59247	4.40304	1.36192	1.26724	1.14402	1.12399	1.09383	1.12912
365.8	1.59145	4.4037	1.36414	1.2682	1.14362	1.12455	1.09188	1.12957
366	1.58871	4.4032	1.36673	1.26985	1.14335	1.12632	1.0899	1.12932
366.2	1.5858	4.40491	1.36978	1.26902	1.14446	1.12918	1.08832	1.12916
366.4	1.58556	4.40617	1.37077	1.26674	1.14471	1.13127	1.08785	1.1267
366.6	1.58532	4.40889	1.3732	1.26755	1.14689	1.13176	1.08906	1.12522
366.8	1.58718	4.4105	1.37645	1.26566	1.14914	1.1315	1.09175	1.12418
367	1.58898	4.41031	1.38054	1.26531	1.15053	1.12962	1.09455	1.12316
367.2	1.58903	4.41187	1.38312	1.26453	1.14826	1.12768	1.09634	1.12401
367.4	1.58658	4.41486	1.38356	1.26521	1.14755	1.12397	1.09643	1.12717
367.6	1.58295	4.41689	1.38242	1.26565	1.14566	1.12204	1.09452	1.12879
367.8	1.57901	4.4194	1.38044	1.26696	1.14751	1.12436	1.09323	1.1283
368	1.57635	4.4207	1.37578	1.26888	1.14779	1.12762	1.09218	1.1284
368.2	1.57703	4.41857	1.37272	1.27063	1.1485	1.13064	1.09249	1.12734
368.4	1.57705	4.41514	1.37118	1.27181	1.14693	1.13467	1.09242	1.12494
368.6	1.57628	4.41349	1.37158	1.27136	1.1476	1.13718	1.09176	1.12331
368.8	1.57591	4.41228	1.37589	1.27239	1.14521	1.13401	1.09007	1.12352
369	1.57361	4.41395	1.38132	1.26968	1.14495	1.13078	1.08885	1.12308
369.2	1.57074	4.41591	1.38333	1.26564	1.14706	1.12651	1.0888	1.12327
369.4	1.57084	4.41782	1.38475	1.26368	1.14915	1.12361	1.09015	1.12415
369.6	1.57494	4.41738	1.38652	1.2631	1.14949	1.12259	1.09304	1.12558
369.8	1.57875	4.41713	1.38492	1.26316	1.15051	1.12597	1.09603	1.12589
370	1.58339	4.41692	1.38576	1.26716	1.15319	1.12996	1.0983	1.12717
370.2	1.58715	4.41805	1.38779	1.27104	1.15361	1.13332	1.09788	1.12894
370.4	1.58955	4.41907	1.39024	1.2719	1.15334	1.13603	1.09736	1.13152
370.6	1.58838	4.4229	1.38912	1.27006	1.15239	1.13739	1.09863	1.13193
370.8	1.58651	4.42562	1.3904	1.2694	1.15168	1.13543	1.09944	1.13253
371	1.58509	4.42762	1.38841	1.26824	1.1516	1.1317	1.09913	1.13129
371.2	1.5837	4.42811	1.38601	1.2706	1.15091	1.12813	1.09727	1.13054
371.4	1.5804	4.42907	1.38442	1.27201	1.15314	1.12702	1.09554	1.12857
371.6	1.57795	4.43005	1.38829	1.2739	1.15632	1.12607	1.09439	1.1284
371.8	1.57882	4.4297	1.39022	1.27464	1.15871	1.12507	1.09476	1.12818
372	1.57942	4.42871	1.39062	1.27805	1.15685	1.12544	1.09386	1.1276
372.2	1.57717	4.4278	1.39176	1.27956	1.15623	1.12871	1.09353	1.12643
372.4	1.5763	4.42756	1.39119	1.28288	1.15547	1.12862	1.0937	1.1265
372.6	1.57737	4.42627	1.38808	1.28514	1.15753	1.12864	1.0926	1.12707
372.8	1.57622	4.42649	1.38703	1.2837	1.16021	1.13116	1.09129	1.12881
373	1.57656	4.42614	1.38945	1.28018	1.16383	1.13308	1.09329	1.13147
373.2	1.58106	4.42637	1.39099	1.27742	1.16673	1.13061	1.097	1.13293
373.4	1.58621	4.42761	1.39235	1.27544	1.16698	1.12976	1.09938	1.13261
373.6	1.58721	4.4286	1.39345	1.27487	1.16456	1.12898	1.10058	1.1309
373.8	1.58893	4.43013	1.39118	1.27416	1.16145	1.12804	1.10108	1.12859
374	1.58924	4.43146	1.38913	1.2723	1.15847	1.12864	1.10139	1.12778
374.2	1.58715	4.4319	1.38917	1.27418	1.15593	1.13297	1.10109	1.12826
374.4	1.58256	4.42995	1.39194	1.27692	1.15499	1.13484	1.09934	1.13024
374.6	1.58084	4.42849	1.39592	1.27628	1.15226	1.13724	1.09747	1.13312
374.8	1.57726	4.4286	1.3996	1.27586	1.15057	1.13817	1.09543	1.13572
375	1.57425	4.42915	1.40169	1.27619	1.14939	1.13886	1.09178	1.1358
375.2	1.57392	4.4293	1.40196	1.27283	1.14836	1.13791	1.089	1.13653
375.4	1.57698	4.43043	1.4017	1.26961	1.1487	1.13827	1.08891	1.13877
375.6	1.57991	4.43334	1.39962	1.27048	1.15454	1.13799	1.09025	1.14042
375.8	1.58105	4.43481	1.39818	1.27321	1.15834	1.13982	1.09152	1.14068
376	1.58278	4.43641	1.3978	1.27458	1.1591	1.14014	1.09231	1.13972
376.2	1.5829	4.439	1.40004	1.27372	1.15867	1.13876	1.09298	1.13688
376.4	1.58384	4.44158	1.40136	1.27449	1.15746	1.13701	1.09269	1.13071
376.6	1.58403	4.44199	1.40358	1.27918	1.15382	1.13551	1.0917	1.12658
376.8	1.58576	4.44149	1.4061	1.28366	1.15183	1.13218	1.08965	1.12481
377	1.58582	4.44096	1.40824	1.28733	1.15251	1.12915	1.08913	1.12655
377.2	1.58493	4.44101	1.40944	1.29103	1.15524	1.13064	1.08823	1.12755
377.4	1.58206	4.44091	1.41099	1.29382	1.15903	1.13109	1.08785	1.1325
377.6	1.58244	4.43985	1.41087	1.29001	1.16092	1.13029	1.08804	1.13701
377.8	1.5835	4.43869	1.41085	1.28419	1.15979	1.13021	1.08956	1.13831
378	1.58215	4.438	1.41005	1.28018	1.16131	1.13245	1.09076	1.13631
378.2	1.58164	4.43806	1.40923	1.28052	1.16313	1.13264	1.09316	1.13623
378.4	1.58246	4.43898	1.40861	1.27869	1.16388	1.13369	1.09596	1.13417
378.6	1.58029	4.44058	1.40786	1.27897	1.16283	1.13697	1.09826	1.1318
378.8	1.57866	4.44366	1.40793	1.28084	1.16352	1.14055	1.10031	1.13069
379	1.58086	4.44524	1.41051	1.2827	1.16248	1.14089	1.10291	1.13075
379.2	1.58312	4.44613	1.41078	1.28263	1.16002	1.14119	1.10353	1.1299
379.4	1.58244	4.44725	1.41051	1.2836	1.15842	1.14181	1.10322	1.12865
379.6	1.58382	4.44908	1.41389	1.28451	1.15566	1.14154	1.10248	1.1284
379.8	1.58523	4.44827	1.41659	1.28597	1.15633	1.13965	1.1017	1.13078
380	1.58549	4.44886	1.41542	1.28925	1.15525	1.1393	1.10031	1.13155
380.2	1.58514	4.44871	1.41437	1.29303	1.15742	1.13843	1.09862	1.13183
380.4	1.5863	4.44978	1.41371	1.29207	1.15691	1.13671	1.09769	1.1331
380.6	1.58623	4.45079	1.40993	1.2929	1.16112	1.13526	1.09788	1.13341
380.8	1.58452	4.45174	1.40601	1.29696	1.16223	1.13566	1.09909	1.13075
381	1.58177	4.45216	1.40535	1.29844	1.16544	1.13696	1.09834	1.12995
381.2	1.57956	4.45426	1.40536	1.29709	1.16399	1.13874	1.09888	1.1307
381.4	1.57818	4.45555	1.40665	1.29959	1.16354	1.14131	1.09958	1.12987
381.6	1.57661	4.45365	1.41059	1.30231	1.16143	1.14294	1.09899	1.12791
381.8	1.57599	4.45331	1.41486	1.30162	1.16039	1.14364	1.09638	1.12864
382	1.57826	4.4545	1.41767	1.29755	1.15932	1.14357	1.09697	1.12963
382.2	1.58115	4.45345	1.41987	1.29518	1.15978	1.14325	1.09657	1.13076
382.4	1.58408	4.44907	1.42009	1.29373	1.1589	1.14456	1.09575	1.13216
382.6	1.58609	4.44809	1.42182	1.29152	1.1565	1.14386	1.09551	1.13392
382.8	1.5884	4.44766	1.42371	1.2885	1.15407	1.14448	1.09635	1.13479
383	1.58868	4.44767	1.4265	1.28945	1.15234	1.14467	1.09684	1.13559
383.2	1.58821	4.44845	1.4279	1.29203	1.15315	1.14483	1.09833	1.13482
383.4	1.58714	4.45256	1.42793	1.29218	1.15572	1.14272	1.10029	1.1347
383.6	1.58647	4.45525	1.42602	1.29356	1.15849	1.14107	1.10153	1.13415
383.8	1.58593	4.45803	1.42403	1.29672	1.15877	1.13604	1.10087	1.13284
384	1.58698	4.46029	1.42079	1.29958	1.15937	1.13112	1.09903	1.13099
384.2	1.58735	4.46193	1.41995	1.29932	1.15759	1.12948	1.09908	1.1309
384.4	1.58723	4.46149	1.42025	1.29763	1.15681	1.12947	1.09844	1.12739
384.6	1.5859	4.46074	1.42163	1.29591	1.1595	1.12949	1.09885	1.12485
384.8	1.58489	4.46068	1.42459	1.29555	1.16499	1.12958	1.09978	1.12389
385	1.58506	4.45979	1.42783	1.29464	1.16708	1.13172	1.10093	1.12365
385.2	1.58432	4.46039	1.43048	1.29563	1.16881	1.1309	1.09986	1.12229
385.4	1.58144	4.46077	1.43159	1.30177	1.16983	1.12868	1.09801	1.12469
385.6	1.57896	4.46189	1.43158	1.30622	1.16727	1.12714	1.09529	1.12754
385.8	1.5791	4.46317	1.43013	1.30984	1.16372	1.12923	1.09418	1.12901
386	1.57669	4.46312	1.42855	1.31168	1.16224	1.13117	1.09485	1.12977
386.2	1.57683	4.4607	1.4265	1.31059	1.16042	1.13198	1.0946	1.12909
386.4	1.57738	4.46059	1.42719	1.30732	1.15776	1.13332	1.09364	1.12739
386.6	1.5801	4.46178	1.42837	1.30429	1.15763	1.13649	1.09304	1.12507
386.8	1.57995	4.4609	1.42851	1.30052	1.1614	1.13716	1.09323	1.12488
387	1.58077	4.46112	1.42907	1.29777	1.16549	1.1364	1.0923	1.12463
387.2	1.58158	4.46352	1.43114	1.2977	1.1703	1.13637	1.09168	1.1254
387.4	1.58317	4.46515	1.43115	1.29968	1.17525	1.1372	1.09323	1.12662
387.6	1.5842	4.46479	1.42994	1.30143	1.17771	1.13769	1.09601	1.12912
387.8	1.58432	4.46396	1.42978	1.30397	1.17635	1.13912	1.09789	1.13031
388	1.58354	4.46364	1.42878	1.30724	1.17508	1.13994	1.09982	1.13238
388.2	1.58171	4.46236	1.42793	1.30958	1.17632	1.13959	1.10163	1.13493
388.4	1.58099	4.46167	1.42881	1.30961	1.17559	1.14095	1.10268	1.13623
388.6	1.581	4.46311	1.43049	1.30986	1.1779	1.14236	1.10078	1.13612
388.8	1.58051	4.46614	1.43275	1.30862	1.18021	1.14504	1.09922	1.13514
389	1.58213	4.46802	1.43588	1.30755	1.18032	1.14745	1.09726	1.13376
389.2	1.58268	4.46906	1.43669	1.30861	1.17764	1.14981	1.09792	1.1327
389.4	1.5828	4.46892	1.43735	1.31081	1.17671	1.14901	1.09785	1.1318
389.6	1.58127	4.46861	1.43782	1.3116	1.17388	1.14815	1.09895	1.13101
389.8	1.57966	4.46838	1.43823	1.31388	1.17218	1.14742	1.09926	1.13032
390	1.57605	4.46981	1.4397	1.31756	1.17083	1.14865	1.10015	1.12869
390.2	1.57446	4.4733	1.44152	1.32015	1.16983	1.14843	1.09811	1.12715
390.4	1.57168	4.47654	1.44271	1.31799	1.17066	1.14888	1.09777	1.1267
390.6	1.56979	4.47764	1.44294	1.31603	1.17285	1.14796	1.09799	1.12571
390.8	1.56988	4.47725	1.44083	1.31556	1.17423	1.14646	1.09773	1.1259
391	1.57342	4.47673	1.43691	1.31474	1.17593	1.14467	1.09642	1.12803
391.2	1.57692	4.47527	1.43428	1.3125	1.17581	1.14367	1.09767	1.12971
391.4	1.58213	4.47428	1.43328	1.31268	1.17364	1.14274	1.09821	1.1301
391.6	1.58527	4.47528	1.43416	1.31521	1.16976	1.14399	1.09685	1.13096
391.8	1.58798	4.47833	1.43778	1.31411	1.16684	1.14516	1.09665	1.13044
392	1.58845	4.48017	1.44121	1.31409	1.16436	1.14501	1.09869	1.12909
392.2	1.588	4.48152	1.44466	1.3156	1.16189	1.14577	1.10152	1.12733
392.4	1.58714	4.48206	1.44853	1.31698	1.16123	1.14792	1.10165	1.12778
392.6	1.58708	4.48191	1.45094	1.31495	1.16182	1.14935	1.10133	1.12825
392.8	1.58629	4.48131	1.45125	1.31419	1.16267	1.14837	1.0998	1.13021
393	1.58518	4.48031	1.44863	1.3141	1.16281	1.14688	1.09673	1.13227
393.2	1.583	4.47989	1.44773	1.31524	1.16525	1.14487	1.09272	1.1334
393.4	1.58223	4.48067	1.4463	1.31513	1.16681	1.14312	1.09159	1.13065
393.6	1.58216	4.48107	1.4436	1.31558	1.16723	1.14087	1.09384	1.1287
393.8	1.58229	4.47882	1.44095	1.31513	1.16691	1.14049	1.09505	1.12636
394	1.58235	4.47694	1.44287	1.31401	1.16859	1.14147	1.09585	1.1256
394.2	1.58272	4.47613	1.44305	1.31078	1.17007	1.14414	1.09695	1.12543
394.4	1.58329	4.47638	1.44114	1.3109	1.17038	1.14572	1.09719	1.12936
394.6	1.58239	4.47439	1.44239	1.31103	1.17152	1.14739	1.09527	1.13164
394.8	1.5803	4.47448	1.44445	1.31193	1.17316	1.14781	1.09566	1.13129
395	1.57764	4.47448	1.44707	1.31113	1.17204	1.14632	1.09661	1.12877
395.2	1.57781	4.4752	1.44864	1.31259	1.17263	1.14376	1.09612	1.12709
395.4	1.57654	4.47532	1.45368	1.31339	1.17378	1.14175	1.09488	1.12551
395.6	1.57611	4.47719	1.45516	1.31616	1.17473	1.14045	1.09562	1.12563
395.8	1.57743	4.47825	1.45324	1.31775	1.17447	1.14235	1.09675	1.12617
396	1.57864	4.47883	1.44885	1.31869	1.1766	1.14429	1.09725	1.12763
396.2	1.57987	4.47847	1.44685	1.31856	1.17516	1.14702	1.09727	1.12924
396.4	1.57904	4.4786	1.44334	1.31951	1.17416	1.14837	1.098	1.13096
396.6	1.57942	4.47947	1.44272	1.32136	1.17281	1.15038	1.09909	1.13294
396.8	1.58019	4.48148	1.44687	1.325	1.17267	1.15023	1.09767	1.13432
397	1.58434	4.48423	1.45256	1.3257	1.17146	1.14876	1.09609	1.13596
397.2	1.58591	4.48598	1.45523	1.32583	1.17308	1.14612	1.09564	1.13667
397.4	1.58795	4.48855	1.45621	1.32489	1.17411	1.14466	1.09718	1.1348
397.6	1.58986	4.49251	1.45411	1.32433	1.17542	1.14104	1.09763	1.13175
397.8	1.59094	4.49477	1.45126	1.32359	1.17484	1.13939	1.09889	1.12968
398	1.58789	4.49624	1.45074	1.32848	1.17561	1.14096	1.09985	1.12813
398.2	1.58539	4.49752	1.45274	1.3348	1.17571	1.14293	1.1001	1.12897
398.4	1.58467	4.4982	1.45511	1.33806	1.17682	1.14398	1.09851	1.13051
398.6	1.58356	4.49706	1.45697	1.3369	1.17823	1.14745	1.09527	1.13289
398.8	1.58127	4.49369	1.45789	1.33172	1.1814	1.14811	1.09236	1.13643
399	1.57949	4.49059	1.45524	1.32449	1.18139	1.14898	1.0909	1.1381
399.2	1.57933	4.48874	1.45364	1.31708	1.17997	1.15073	1.09032	1.13898
399.4	1.58059	4.48657	1.45106	1.31425	1.17694	1.15172	1.09257	1.14048
399.6	1.57984	4.48565	1.44887	1.31196	1.17342	1.15156	1.09574	1.14078
399.8	1.57911	4.48824	1.44957	1.31561	1.16899	1.15027	1.10036	1.14019
400	1.58042	4.49203	1.45148	1.31793	1.16728	1.14815	1.10327	1.13948
400.2	1.57971	4.49565	1.45103	1.32103	1.16797	1.14451	1.10622	1.13814
400.4	1.57509	4.49664	1.45067	1.32444	1.17088	1.14175	1.10473	1.13613
400.6	1.57264	4.4967	1.45432	1.32773	1.17417	1.1408	1.10317	1.13454
400.8	1.57287	4.49605	1.45634	1.32764	1.17689	1.14173	1.10004	1.13466
401	1.57214	4.496	1.45889	1.32845	1.17738	1.14115	1.09868	1.13504
401.2	1.57252	4.49568	1.45971	1.32742	1.17616	1.14333	1.09737	1.1361
401.4	1.57448	4.49633	1.46213	1.32539	1.17422	1.14593	1.09832	1.13766
401.6	1.57501	4.49743	1.46245	1.32668	1.17058	1.14747	1.0992	1.13926
401.8	1.57774	4.49909	1.46141	1.32939	1.16866	1.14767	1.10078	1.13852
402	1.58214	4.49851	1.45846	1.33159	1.17012	1.14941	1.10268	1.13803
402.2	1.58505	4.49779	1.45946	1.33431	1.17261	1.14917	1.10471	1.13578
402.4	1.58739	4.49752	1.46108	1.33581	1.17586	1.14977	1.10497	1.1341
402.6	1.58995	4.4979	1.46146	1.33553	1.17936	1.14914	1.10434	1.13291
402.8	1.58719	4.49856	1.46182	1.33352	1.1841	1.15115	1.10338	1.13304
403	1.58124	4.50116	1.46424	1.33031	1.1857	1.15009	1.10228	1.13351
403.2	1.57841	4.50429	1.46353	1.3254	1.18734	1.14811	1.10055	1.13339
403.4	1.57708	4.50703	1.46091	1.32227	1.18771	1.14488	1.09937	1.13255
403.6	1.57575	4.50718	1.46047	1.32199	1.18959	1.14093	1.10068	1.13038
403.8	1.57515	4.50706	1.46222	1.32369	1.1884	1.13607	1.10074	1.12892
404	1.57501	4.50655	1.46285	1.32664	1.18921	1.13554	1.10064	1.12904
404.2	1.57352	4.50522	1.46258	1.33066	1.18872	1.13923	1.1016	1.12849
404.4	1.57267	4.50259	1.46473	1.33484	1.18942	1.14224	1.10221	1.12853
404.6	1.57418	4.50302	1.46535	1.33677	1.18978	1.14665	1.10064	1.12884
404.8	1.57655	4.50504	1.46584	1.33808	1.18953	1.1505	1.10076	1.12861
405	1.57875	4.50526	1.46502	1.33927	1.18807	1.15259	1.10187	1.12814
405.2	1.57837	4.50507	1.46832	1.34193	1.18734	1.15187	1.1006	1.13136
405.4	1.57633	4.50692	1.46843	1.34471	1.18595	1.15098	1.09974	1.13306
405.6	1.57461	4.50807	1.47051	1.34761	1.18493	1.14891	1.09995	1.13324
405.8	1.57256	4.50748	1.47205	1.35043	1.18304	1.14951	1.1006	1.1334
406	1.57038	4.50786	1.4754	1.35298	1.18165	1.14988	1.09853	1.1316
406.2	1.57136	4.50821	1.47714	1.35281	1.18011	1.14906	1.09702	1.1277
406.4	1.57382	4.50985	1.48155	1.34784	1.17924	1.14684	1.09688	1.12501
406.6	1.57582	4.51022	1.48245	1.34207	1.17985	1.14712	1.097	1.12528
406.8	1.57885	4.51051	1.48257	1.33891	1.18167	1.14579	1.09524	1.12756
407	1.58305	4.51178	1.48166	1.33523	1.18447	1.14681	1.09533	1.1284
407.2	1.5851	4.51287	1.48146	1.33279	1.18592	1.14847	1.09653	1.12938
407.4	1.58661	4.5129	1.47862	1.3351	1.18494	1.15114	1.09651	1.13084
407.6	1.58828	4.51422	1.47952	1.33806	1.18255	1.15148	1.09684	1.13289
407.8	1.58908	4.51489	1.48107	1.33851	1.18379	1.15221	1.09856	1.13195
408	1.58844	4.51322	1.48136	1.34268	1.18649	1.15028	1.10014	1.13474
408.2	1.58719	4.51264	1.47801	1.34676	1.18948	1.14913	1.10123	1.13719
408.4	1.58663	4.51242	1.47387	1.35026	1.19151	1.15064	1.10235	1.13839
408.6	1.58568	4.50995	1.46827	1.35274	1.19084	1.15199	1.10206	1.13763
408.8	1.58397	4.50898	1.46267	1.35526	1.1889	1.15215	1.10042	1.13678
409	1.58197	4.51074	1.46301	1.35181	1.18615	1.15221	1.09857	1.13499
409.2	1.58288	4.51345	1.46741	1.34712	1.18531	1.15128	1.09784	1.13548
409.4	1.58468	4.51431	1.47393	1.34128	1.18386	1.149	1.09707	1.13649
409.6	1.58414	4.51648	1.48035	1.33729	1.18445	1.14858	1.09707	1.13682
409.8	1.58491	4.51856	1.4852	1.33507	1.18683	1.14975	1.09957	1.13911
410	1.58532	4.51968	1.48446	1.33615	1.18704	1.15141	1.10142	1.13921
410.2	1.58422	4.51891	1.48181	1.33788	1.18774	1.15295	1.10366	1.13744
410.4	1.58117	4.51785	1.47947	1.33792	1.18882	1.15451	1.10642	1.13526
410.6	1.58022	4.51634	1.47894	1.33567	1.19065	1.15507	1.1079	1.13434
410.8	1.58034	4.51502	1.4796	1.33535	1.1882	1.15294	1.10696	1.13287
411	1.58241	4.5156	1.48123	1.337	1.18654	1.15116	1.10651	1.13375
411.2	1.5822	4.51781	1.48325	1.33659	1.18515	1.15042	1.10429	1.13489
411.4	1.58272	4.51997	1.48474	1.33744	1.18659	1.14979	1.10166	1.13558
411.6	1.58269	4.52267	1.48325	1.33931	1.1882	1.15014	1.10047	1.13555
411.8	1.58074	4.52491	1.47994	1.33878	1.18992	1.15226	1.10045	1.13468
412	1.57669	4.52538	1.47929	1.33681	1.18981	1.1517	1.10082	1.13155
412.2	1.57377	4.52485	1.47834	1.33579	1.18885	1.15148	1.10123	1.12723
412.4	1.57174	4.5251	1.47729	1.33555	1.18804	1.15192	1.10215	1.12444
412.6	1.56978	4.52438	1.4776	1.33687	1.1879	1.15231	1.10224	1.12368
412.8	1.56922	4.52344	1.47892	1.33814	1.18893	1.15	1.10203	1.1245
413	1.57257	4.52202	1.47886	1.34071	1.18987	1.15007	1.10235	1.12701
413.2	1.57799	4.52043	1.47787	1.34665	1.18818	1.15023	1.10287	1.13061
413.4	1.58028	4.5198	1.4781	1.3523	1.18692	1.14976	1.10297	1.13421
413.6	1.5797	4.52032	1.47878	1.35385	1.18607	1.14949	1.10312	1.13565
413.8	1.5802	4.52248	1.48148	1.35471	1.1858	1.15143	1.10223	1.13559
414	1.57982	4.52506	1.48425	1.3541	1.18596	1.15237	1.10045	1.1329
414.2	1.57946	4.52678	1.48626	1.35322	1.18806	1.15302	1.09846	1.13058
414.4	1.57947	4.52736	1.48708	1.35143	1.18807	1.15331	1.09738	1.13001
414.6	1.58204	4.52772	1.48788	1.35257	1.18685	1.1529	1.09738	1.12932
414.8	1.58387	4.52707	1.48656	1.35261	1.18439	1.15181	1.09913	1.12819
415	1.58668	4.52541	1.48764	1.35766	1.18451	1.15149	1.10064	1.12946
415.2	1.58641	4.52422	1.48968	1.36142	1.18558	1.15201	1.10325	1.13033
415.4	1.58543	4.52299	1.49187	1.36097	1.18896	1.15186	1.10469	1.13012
415.6	1.58468	4.52334	1.49339	1.36016	1.19198	1.15128	1.1049	1.13164
415.8	1.58256	4.52288	1.49682	1.35897	1.19557	1.15207	1.10383	1.13452
416	1.57716	4.52557	1.49618	1.35422	1.19677	1.15276	1.10267	1.13644
416.2	1.57242	4.52857	1.49592	1.34988	1.19697	1.15264	1.10084	1.13759
416.4	1.57084	4.5324	1.49589	1.35094	1.19632	1.15376	1.09967	1.1361
416.6	1.56874	4.5336	1.49563	1.35258	1.19631	1.15433	1.09708	1.13468
416.8	1.56776	4.53542	1.49361	1.35567	1.19688	1.15278	1.09605	1.13288
417	1.56959	4.53375	1.49094	1.35646	1.19938	1.15214	1.09569	1.13074
417.2	1.57204	4.53361	1.48947	1.35386	1.20058	1.1512	1.09601	1.13071
417.4	1.57426	4.53258	1.48888	1.35196	1.20151	1.15049	1.09726	1.13325
417.6	1.57794	4.53252	1.48819	1.35161	1.19937	1.1497	1.1009	1.13488
417.8	1.58106	4.53203	1.48905	1.35349	1.19782	1.14968	1.10351	1.13527
418	1.58229	4.53233	1.49164	1.35383	1.19433	1.14985	1.10461	1.13645
418.2	1.58333	4.53077	1.49317	1.3573	1.1925	1.15031	1.10519	1.13654
418.4	1.58283	4.52952	1.49334	1.35854	1.1905	1.15013	1.10506	1.13567
418.6	1.58256	4.52949	1.49327	1.35723	1.19147	1.14985	1.10525	1.13297
418.8	1.58409	4.53112	1.4924	1.35327	1.19287	1.14954	1.10384	1.13172
419	1.58528	4.53245	1.4927	1.35043	1.19463	1.14998	1.10279	1.13182
419.2	1.58521	4.53178	1.49512	1.34711	1.19466	1.1518	1.10086	1.13133
419.4	1.58513	4.53075	1.49732	1.34632	1.19359	1.15398	1.10034	1.13139
419.6	1.58352	4.53024	1.50086	1.34587	1.19312	1.15761	1.09952	1.13342
419.8	1.57902	4.52792	1.50311	1.34813	1.191	1.15993	1.10132	1.13324
420	1.5762	4.52742	1.50435	1.35248	1.18787	1.16078	1.10213	1.13017
420.2	1.57764	4.53196	1.50329	1.35409	1.1855	1.15995	1.10376	1.12886
420.4	1.58038	4.53658	1.50232	1.35335	1.18574	1.15884	1.10402	1.12736
420.6	1.5824	4.53979	1.50204	1.35602	1.18635	1.15721	1.10354	1.12736
420.8	1.58415	4.54271	1.50215	1.35752	1.18642	1.15675	1.10209	1.12866
421	1.58325	4.54462	1.50351	1.35652	1.18653	1.1582	1.10126	1.1331
421.2	1.57966	4.54203	1.50498	1.35871	1.18712	1.15836	1.10088	1.13553
421.4	1.57461	4.54017	1.50848	1.36358	1.18893	1.15905	1.10028	1.13619
421.6	1.57233	4.53899	1.51005	1.3662	1.19015	1.1591	1.10114	1.13596
421.8	1.57195	4.53925	1.51096	1.36776	1.19262	1.15949	1.1022	1.13672
422	1.57342	4.53765	1.50875	1.36909	1.19748	1.15928	1.10482	1.13456
422.2	1.5741	4.53842	1.50463	1.37103	1.20323	1.16048	1.1068	1.13319
422.4	1.5764	4.53986	1.50188	1.37181	1.20467	1.15969	1.10915	1.13395
422.6	1.57825	4.54103	1.49992	1.37062	1.20293	1.15966	1.10877	1.13299
422.8	1.57978	4.54075	1.49952	1.3686	1.20029	1.15885	1.10825	1.13204
423	1.58069	4.5419	1.49941	1.36898	1.19691	1.15644	1.10707	1.13236
423.2	1.58429	4.54249	1.50158	1.36836	1.19306	1.15275	1.1055	1.13236
423.4	1.58526	4.54136	1.50098	1.36502	1.19067	1.15028	1.10336	1.13224
423.6	1.58584	4.54029	1.50041	1.36296	1.19064	1.1515	1.10189	1.13391
423.8	1.58685	4.53946	1.49815	1.36254	1.19278	1.15374	1.10144	1.13456
424	1.58706	4.54031	1.4976	1.36155	1.19649	1.15657	1.10245	1.13345
424.2	1.5859	4.54031	1.49785	1.36019	1.19896	1.1602	1.10292	1.13294
424.4	1.58733	4.54124	1.49923	1.35856	1.20115	1.16287	1.10464	1.13202
424.6	1.58749	4.54152	1.50034	1.35716	1.20285	1.1606	1.10892	1.12912
424.8	1.58709	4.54159	1.50303	1.35913	1.20113	1.15831	1.11026	1.12753
425	1.58697	4.53994	1.50522	1.36044	1.19709	1.15624	1.10947	1.12961
425.2	1.58875	4.53928	1.50533	1.36052	1.194	1.15556	1.10949	1.13252
425.4	1.59042	4.53738	1.50523	1.36165	1.19181	1.15823	1.10838	1.13407
425.6	1.59293	4.53528	1.50525	1.36488	1.19179	1.1607	1.10608	1.1359
425.8	1.59212	4.53576	1.50387	1.36518	1.1931	1.16227	1.10608	1.13617
426	1.59137	4.53775	1.5008	1.36808	1.1941	1.16335	1.10615	1.13353
426.2	1.58944	4.54121	1.50342	1.3714	1.19257	1.16282	1.10521	1.13061
426.4	1.58759	4.54462	1.5061	1.3772	1.19176	1.16015	1.1046	1.12973
426.6	1.58444	4.54738	1.50703	1.37991	1.19094	1.15907	1.10368	1.12894
426.8	1.58287	4.54823	1.51004	1.38056	1.19056	1.15885	1.10359	1.12642
427	1.58131	4.5482	1.51437	1.37835	1.19268	1.15909	1.10328	1.12557
427.2	1.57951	4.54646	1.51646	1.3771	1.19623	1.15842	1.10285	1.12478
427.4	1.57762	4.54698	1.51733	1.37225	1.19861	1.15736	1.1022	1.12449
427.6	1.57656	4.54873	1.51948	1.37079	1.20041	1.15613	1.10286	1.12289
427.8	1.57566	4.55009	1.52123	1.36853	1.20221	1.15512	1.10202	1.12433
428	1.57651	4.55174	1.52265	1.36487	1.20234	1.15349	1.1011	1.12647
428.2	1.57818	4.55225	1.52124	1.35982	1.20439	1.1548	1.10197	1.12851
428.4	1.57859	4.55286	1.52076	1.36007	1.2062	1.15633	1.10265	1.12923
428.6	1.57836	4.55251	1.52067	1.36038	1.20652	1.15851	1.10127	1.13181
428.8	1.57929	4.55079	1.51895	1.36101	1.20722	1.16038	1.10092	1.13281
429	1.57971	4.54853	1.51673	1.3631	1.20716	1.16306	1.10218	1.13432
429.2	1.57895	4.54836	1.51415	1.36717	1.2047	1.16166	1.10223	1.13521
429.4	1.57883	4.54822	1.51175	1.36805	1.20232	1.16017	1.10175	1.13351
429.6	1.57804	4.54864	1.50992	1.36898	1.20132	1.15859	1.10055	1.13321
429.8	1.57946	4.54965	1.50922	1.37209	1.19776	1.15762	1.09936	1.13396
430	1.58068	4.55175	1.50888	1.37459	1.19429	1.15477	1.09713	1.13287
430.2	1.58175	4.55272	1.51233	1.37568	1.19475	1.15564	1.09669	1.13176
430.4	1.58443	4.55338	1.51642	1.37857	1.19665	1.15629	1.09824	1.13328
430.6	1.58699	4.55491	1.51884	1.37654	1.19829	1.15601	1.1033	1.13196
430.8	1.58595	4.55739	1.52052	1.37266	1.20066	1.15462	1.1081	1.13065
431	1.58451	4.55874	1.52269	1.37152	1.20521	1.15611	1.11161	1.13026
431.2	1.58267	4.5599	1.52362	1.37275	1.20635	1.15811	1.1114	1.12917
431.4	1.57982	4.56049	1.52297	1.37041	1.20487	1.15983	1.10932	1.12921
431.6	1.57743	4.55975	1.5202	1.36932	1.20132	1.16206	1.10582	1.13037
431.8	1.57871	4.55676	1.51595	1.37125	1.20007	1.16436	1.10237	1.13078
432	1.58036	4.55488	1.51197	1.37208	1.19732	1.16616	1.10093	1.13025
432.2	1.58339	4.55483	1.50847	1.37264	1.19627	1.16575	1.10243	1.12883
432.4	1.58407	4.55559	1.50473	1.37335	1.19535	1.165	1.10298	1.12853
432.6	1.58699	4.55614	1.50527	1.37535	1.19742	1.16208	1.10182	1.13181
432.8	1.58722	4.55726	1.50928	1.37539	1.19979	1.16041	1.09869	1.13521
433	1.58536	4.55635	1.51268	1.37509	1.20295	1.15874	1.09648	1.13815
433.2	1.58083	4.55473	1.51527	1.37357	1.20528	1.1567	1.09466	1.14217
433.4	1.5793	4.55019	1.51835	1.37395	1.20701	1.15654	1.09497	1.1435
433.6	1.57801	4.54787	1.52036	1.37661	1.208	1.16183	1.09543	1.14034
433.8	1.57693	4.54741	1.52136	1.38024	1.20849	1.16579	1.09671	1.13684
434	1.57594	4.54924	1.52313	1.38178	1.2088	1.16728	1.09724	1.13366
434.2	1.57644	4.5511	1.52548	1.38367	1.20963	1.16906	1.09697	1.13107
434.4	1.57715	4.55621	1.52811	1.38612	1.21199	1.17124	1.09693	1.12974
434.6	1.578	4.55858	1.53178	1.38656	1.21362	1.17036	1.09907	1.13058
434.8	1.57954	4.5594	1.53545	1.38522	1.21246	1.16881	1.10163	1.13136
435	1.58192	4.55887	1.53915	1.38539	1.21	1.16913	1.10265	1.13277
435.2	1.58266	4.55746	1.53909	1.38518	1.20603	1.16921	1.1036	1.13512
435.4	1.5822	4.55468	1.53757	1.38565	1.20296	1.16625	1.10435	1.13633
435.6	1.58078	4.55444	1.53473	1.3874	1.19782	1.16326	1.10419	1.13726
435.8	1.5808	4.55587	1.53179	1.38964	1.19418	1.16261	1.10451	1.13983
436	1.58055	4.55917	1.52795	1.39082	1.19275	1.16099	1.10645	1.14109
436.2	1.58236	4.56194	1.52495	1.39166	1.19443	1.15986	1.10819	1.14018
436.4	1.58472	4.56297	1.52278	1.39055	1.19519	1.16144	1.10874	1.13991
436.6	1.58577	4.56211	1.5219	1.38543	1.19904	1.1624	1.10901	1.13894
436.8	1.58368	4.5595	1.52054	1.38189	1.20371	1.1613	1.10905	1.13893
437	1.58204	4.5581	1.51909	1.38061	1.20859	1.16018	1.10798	1.13925
437.2	1.57903	4.55849	1.52059	1.38011	1.20959	1.15857	1.10726	1.1401
437.4	1.57503	4.55934	1.52238	1.37981	1.21135	1.15613	1.10685	1.13902
437.6	1.57333	4.5598	1.52345	1.38131	1.2138	1.15427	1.10646	1.13841
437.8	1.57588	4.56227	1.52464	1.38025	1.21427	1.15469	1.10511	1.13627
438	1.57917	4.56135	1.5273	1.37847	1.21167	1.15603	1.10406	1.13547
438.2	1.58066	4.56011	1.52782	1.37565	1.21142	1.15905	1.10307	1.13396
438.4	1.58224	4.56023	1.52647	1.37436	1.21337	1.1607	1.10266	1.1339
438.6	1.58326	4.56144	1.52573	1.37529	1.21517	1.16152	1.10302	1.13427
438.8	1.58214	4.56285	1.52606	1.37949	1.21604	1.16125	1.10488	1.13436
439	1.57947	4.56524	1.52628	1.38353	1.2152	1.16117	1.10717	1.13404
439.2	1.57913	4.56569	1.52794	1.38553	1.21471	1.16115	1.10832	1.13584
439.4	1.58081	4.56597	1.53066	1.38382	1.21204	1.1644	1.10929	1.13782
439.6	1.5811	4.56668	1.53252	1.38281	1.20714	1.168	1.10946	1.13866
439.8	1.57918	4.56675	1.53238	1.3803	1.2064	1.16959	1.10904	1.13893
440	1.57835	4.56632	1.53027	1.37912	1.21016	1.16949	1.1087	1.13896
440.2	1.57877	4.56821	1.52698	1.37774	1.21273	1.16901	1.10815	1.13935
440.4	1.57639	4.56887	1.52388	1.37955	1.21527	1.16969	1.10737	1.13944
440.6	1.57251	4.56739	1.52113	1.3778	1.21703	1.16778	1.10706	1.13978
440.8	1.57203	4.56745	1.51893	1.37617	1.21552	1.16523	1.10647	1.1389
441	1.57113	4.56776	1.5173	1.37245	1.21213	1.16359	1.10669	1.13831
441.2	1.57036	4.5661	1.51721	1.37438	1.2101	1.16422	1.10709	1.13693
441.4	1.57137	4.5645	1.51806	1.37681	1.20835	1.1616	1.10802	1.13515
441.6	1.57548	4.56522	1.51965	1.38218	1.20732	1.15847	1.10795	1.13402
441.8	1.57679	4.56606	1.52173	1.38555	1.20624	1.15937	1.10844	1.13395
442	1.58044	4.56832	1.52451	1.38939	1.20674	1.16159	1.10771	1.13403
442.2	1.58188	4.56977	1.52578	1.38735	1.20853	1.15973	1.10731	1.13444
442.4	1.5821	4.57222	1.52785	1.38493	1.20854	1.15725	1.10419	1.13457
442.6	1.58253	4.57379	1.52964	1.38254	1.20886	1.15879	1.10098	1.13532
442.8	1.58508	4.57268	1.53228	1.38214	1.21068	1.15854	1.099	1.13598
443	1.5827	4.57139	1.53476	1.38035	1.21057	1.15712	1.09868	1.13639
443.2	1.58118	4.57206	1.53897	1.38221	1.20797	1.15656	1.09738	1.13674
443.4	1.57913	4.57195	1.54386	1.38451	1.20608	1.15781	1.09759	1.13638
443.6	1.57583	4.56958	1.54744	1.38626	1.20593	1.15935	1.09935	1.13434
443.8	1.57319	4.57046	1.54901	1.38949	1.20667	1.1628	1.10016	1.13498
444	1.57462	4.5717	1.54963	1.39261	1.20954	1.16557	1.09886	1.13695
444.2	1.57718	4.57229	1.54672	1.39417	1.21298	1.16973	1.09941	1.13854
444.4	1.58072	4.5738	1.54268	1.39323	1.21541	1.17231	1.10044	1.14032
444.6	1.58413	4.57822	1.53934	1.39111	1.21571	1.17157	1.101	1.14018
444.8	1.58426	4.57983	1.53672	1.38711	1.21616	1.16851	1.10169	1.14007
445	1.5818	4.57887	1.53577	1.38829	1.21576	1.16556	1.1039	1.1401
445.2	1.5792	4.57907	1.53574	1.39179	1.21364	1.16483	1.10643	1.13961
445.4	1.57715	4.57907	1.53541	1.39675	1.21284	1.16377	1.10987	1.13789
445.6	1.5761	4.57717	1.5339	1.39962	1.21459	1.16455	1.11143	1.13849
445.8	1.57658	4.57543	1.53471	1.40286	1.21684	1.16542	1.11302	1.13925
446	1.57974	4.57627	1.53599	1.40237	1.21664	1.1667	1.11429	1.13916
446.2	1.58289	4.57687	1.53825	1.40062	1.21606	1.16506	1.11412	1.13789
446.4	1.58451	4.57625	1.53874	1.39921	1.21574	1.16484	1.11231	1.13824
446.6	1.5845	4.57698	1.54056	1.39751	1.21518	1.16422	1.11196	1.13649
446.8	1.58379	4.57888	1.54107	1.39346	1.21141	1.16276	1.11064	1.13483
447	1.5838	4.57788	1.54018	1.39046	1.2091	1.16147	1.10859	1.13417
447.2	1.58323	4.57753	1.53933	1.38837	1.20955	1.16271	1.10622	1.13464
447.4	1.58054	4.57829	1.53906	1.3863	1.21355	1.16355	1.10436	1.13515
447.6	1.57877	4.57894	1.53686	1.38492	1.21468	1.16259	1.10203	1.13663
447.8	1.58057	4.57758	1.53662	1.38848	1.21587	1.1627	1.10014	1.13527
448	1.58232	4.57721	1.5357	1.39154	1.2169	1.16354	1.09886	1.13365
448.2	1.58426	4.57729	1.53511	1.39157	1.22028	1.16153	1.09893	1.13273
448.4	1.58819	4.57857	1.53657	1.38992	1.21956	1.16111	1.09964	1.13262
448.6	1.59082	4.58023	1.53714	1.3927	1.21809	1.16285	1.10106	1.13218
448.8	1.58942	4.5832	1.53643	1.39399	1.21767	1.16523	1.10179	1.13297
449	1.58534	4.5859	1.53751	1.39362	1.2192	1.16789	1.10295	1.13195
449.2	1.58254	4.58623	1.53949	1.39467	1.21802	1.16982	1.10427	1.13086
449.4	1.57974	4.58639	1.53961	1.39707	1.22001	1.16963	1.10428	1.12902
449.6	1.57714	4.58679	1.54309	1.39511	1.22189	1.16955	1.10235	1.12952
449.8	1.5751	4.58663	1.54616	1.39325	1.22251	1.16829	1.10181	1.12952
450	1.57573	4.58705	1.54854	1.3919	1.22162	1.1674	1.10377	1.13257
450.2	1.57501	4.58923	1.54865	1.39224	1.22038	1.1662	1.10551	1.13441
450.4	1.57685	4.58957	1.5491	1.39371	1.21559	1.16711	1.10698	1.13495
450.6	1.57936	4.5884	1.54876	1.39754	1.21322	1.16802	1.10851	1.13406
450.8	1.58201	4.58668	1.54808	1.40178	1.21399	1.16877	1.1083	1.13465
451	1.5825	4.58561	1.54837	1.40805	1.21416	1.16767	1.10579	1.1331
451.2	1.58375	4.58449	1.55062	1.41074	1.21361	1.16801	1.10403	1.13237
451.4	1.58156	4.58524	1.55186	1.41066	1.21492	1.16576	1.10354	1.1337
451.6	1.5801	4.58768	1.55216	1.40636	1.21573	1.16458	1.10414	1.13557
451.8	1.57885	4.59178	1.55167	1.40009	1.21505	1.16537	1.10455	1.13533
452	1.5795	4.59512	1.55111	1.39382	1.21653	1.16622	1.10424	1.13586
452.2	1.57823	4.59629	1.54946	1.38979	1.21776	1.16852	1.10272	1.13665
452.4	1.58134	4.59461	1.54659	1.39129	1.21791	1.16976	1.1027	1.13819
452.6	1.58323	4.5925	1.54353	1.39596	1.21709	1.17043	1.10275	1.14031
452.8	1.58405	4.58957	1.54131	1.40249	1.21492	1.16967	1.10377	1.14262
453	1.58258	4.58731	1.54006	1.40742	1.21359	1.17009	1.10465	1.14206
453.2	1.58275	4.58762	1.541	1.41248	1.21549	1.16794	1.10619	1.13906
453.4	1.58149	4.59066	1.54539	1.4128	1.21619	1.16885	1.10684	1.1356
453.6	1.58123	4.59372	1.55022	1.41185	1.21693	1.16922	1.10684	1.13278
453.8	1.58299	4.59591	1.55375	1.40754	1.2203	1.16943	1.10655	1.13184
454	1.58563	4.59632	1.55417	1.40671	1.22293	1.16818	1.10618	1.13186
454.2	1.58623	4.59498	1.55185	1.40251	1.22049	1.16794	1.10639	1.13346
454.4	1.58594	4.59168	1.55007	1.39824	1.21963	1.16851	1.10658	1.13597
454.6	1.58577	4.58933	1.54935	1.39682	1.21821	1.16998	1.10745	1.13807
454.8	1.58445	4.58841	1.55007	1.39908	1.21707	1.16849	1.10844	1.13741
455	1.5833	4.59092	1.55045	1.39839	1.21537	1.16674	1.10962	1.13683
455.2	1.58331	4.5939	1.55157	1.39884	1.21659	1.16645	1.10878	1.13771
455.4	1.58334	4.5969	1.55115	1.40176	1.21952	1.16425	1.10621	1.13649
455.6	1.58271	4.59802	1.55028	1.4039	1.22254	1.16133	1.10408	1.13386
455.8	1.58244	4.59803	1.54842	1.40455	1.22444	1.16387	1.1026	1.13196
456	1.58098	4.59629	1.54777	1.40312	1.22621	1.1672	1.10193	1.13112
456.2	1.57967	4.59484	1.54723	1.40466	1.22653	1.16787	1.1022	1.12794
456.4	1.57934	4.59451	1.54666	1.40363	1.22302	1.16727	1.10341	1.12667
456.6	1.57848	4.59468	1.54559	1.40256	1.2197	1.16756	1.10445	1.12694
456.8	1.57737	4.5967	1.54706	1.40101	1.21839	1.16857	1.10525	1.12636
457	1.57807	4.5979	1.54975	1.40323	1.21834	1.16994	1.10608	1.1257
457.2	1.57976	4.59643	1.55247	1.40684	1.21944	1.17077	1.10704	1.12829
457.4	1.58084	4.59338	1.55482	1.40893	1.22094	1.17362	1.10841	1.13121
457.6	1.58237	4.59111	1.56018	1.40634	1.22547	1.17623	1.10994	1.13325
457.8	1.58437	4.58909	1.56086	1.40076	1.22861	1.17491	1.11118	1.13567
458	1.5841	4.58773	1.55957	1.3955	1.23109	1.17388	1.11091	1.13861
458.2	1.58261	4.58965	1.55708	1.39059	1.22986	1.17445	1.10962	1.13861
458.4	1.57985	4.59272	1.5563	1.38855	1.23054	1.17338	1.10914	1.13621
458.6	1.57875	4.59411	1.55299	1.39283	1.22875	1.17121	1.10802	1.13488
458.8	1.57821	4.59489	1.55324	1.39826	1.22439	1.17166	1.10763	1.13578
459	1.58067	4.59517	1.55329	1.40259	1.21884	1.17378	1.10755	1.13651
459.2	1.58317	4.59609	1.55433	1.40481	1.2182	1.17624	1.10981	1.13813
459.4	1.58495	4.59693	1.55347	1.40618	1.21782	1.17743	1.10952	1.14092
459.6	1.58569	4.6002	1.55247	1.40563	1.21906	1.1785	1.10919	1.14147
459.8	1.58578	4.60357	1.55248	1.40802	1.22073	1.17639	1.10867	1.14071
460	1.58474	4.60626	1.55525	1.4087	1.2224	1.17349	1.1082	1.13945
460.2	1.58368	4.60637	1.55926	1.40995	1.2247	1.17013	1.10655	1.13866
460.4	1.58363	4.60694	1.56358	1.41175	1.22607	1.16974	1.10668	1.13671
460.6	1.58289	4.60573	1.5678	1.41232	1.22519	1.16836	1.10756	1.13573
460.8	1.58128	4.60326	1.5685	1.41018	1.22507	1.16796	1.10831	1.13477
461	1.5817	4.60094	1.56601	1.40979	1.22624	1.16668	1.10822	1.13283
461.2	1.58374	4.59912	1.56207	1.4092	1.22756	1.16702	1.10723	1.132
461.4	1.58352	4.59902	1.55968	1.41096	1.22614	1.16615	1.10641	1.13282
461.6	1.58124	4.60007	1.55797	1.41204	1.22599	1.16777	1.10594	1.13261
461.8	1.57968	4.60191	1.5576	1.41051	1.22676	1.16911	1.10598	1.13286
462	1.57799	4.60433	1.55808	1.41023	1.22657	1.16898	1.10635	1.13511
462.2	1.57566	4.6067	1.5599	1.41023	1.22424	1.16964	1.10648	1.13745
462.4	1.57573	4.60863	1.55999	1.40625	1.22287	1.16969	1.10627	1.13894
462.6	1.57908	4.60887	1.56022	1.40494	1.22262	1.16808	1.10692	1.13901
462.8	1.58373	4.60675	1.55954	1.4061	1.22248	1.16793	1.10723	1.13914
463	1.58527	4.60465	1.55807	1.40791	1.22198	1.16885	1.10777	1.1386
463.2	1.58442	4.60474	1.55717	1.40839	1.2202	1.1679	1.1075	1.13715
463.4	1.58451	4.60367	1.55739	1.40965	1.22145	1.1681	1.10773	1.13575
463.6	1.5856	4.60349	1.55676	1.4103	1.22298	1.16739	1.1073	1.13804
463.8	1.58448	4.60477	1.55626	1.41119	1.22395	1.16787	1.10656	1.13872
464	1.5846	4.60599	1.55908	1.40881	1.22583	1.16938	1.1059	1.13884
464.2	1.58498	4.60551	1.55901	1.40705	1.22826	1.17005	1.10631	1.13993
464.4	1.58403	4.60476	1.55976	1.40632	1.23058	1.17162	1.10635	1.14065
464.6	1.57954	4.60256	1.56107	1.40519	1.23287	1.17613	1.10673	1.14003
464.8	1.57764	4.60323	1.56215	1.40707	1.23332	1.17903	1.1072	1.1394
465	1.57653	4.60308	1.56193	1.41124	1.2328	1.18085	1.10754	1.13855
465.2	1.58022	4.60457	1.56168	1.41496	1.23401	1.18268	1.10857	1.13642
465.4	1.58429	4.60625	1.56125	1.41798	1.2329	1.18378	1.11084	1.13557
465.6	1.58898	4.60979	1.56101	1.42113	1.22823	1.18119	1.11204	1.13348
465.8	1.59015	4.61092	1.5603	1.41971	1.22585	1.17725	1.11234	1.13171
466	1.59026	4.61286	1.55882	1.41818	1.22352	1.17259	1.11265	1.13137
466.2	1.58787	4.61434	1.55862	1.41747	1.2215	1.16883	1.11268	1.13302
466.4	1.58559	4.61627	1.55816	1.41612	1.22117	1.16598	1.10995	1.13519
466.6	1.58377	4.61676	1.55848	1.41596	1.22172	1.166	1.10836	1.13855
466.8	1.58294	4.61444	1.56191	1.41694	1.22471	1.16921	1.10783	1.14179
467	1.58151	4.61336	1.56688	1.41833	1.22904	1.17356	1.10705	1.14298
467.2	1.58087	4.61194	1.57007	1.41975	1.23327	1.17728	1.10692	1.1427
467.4	1.5812	4.61057	1.57183	1.42071	1.23597	1.17916	1.10774	1.14067
467.6	1.58017	4.61045	1.57106	1.41839	1.23881	1.1791	1.10761	1.1389
467.8	1.58066	4.61344	1.56959	1.41793	1.23906	1.17628	1.10668	1.14089
468	1.58128	4.61598	1.56671	1.41625	1.23848	1.17194	1.10819	1.14435
468.2	1.58044	4.6179	1.56726	1.41184	1.2372	1.17014	1.1104	1.14438
468.4	1.57975	4.61805	1.56916	1.4077	1.23621	1.16938	1.11206	1.14309
468.6	1.58042	4.61883	1.56924	1.40703	1.23478	1.17025	1.112	1.14184
468.8	1.57877	4.61938	1.56829	1.40383	1.23116	1.17156	1.11373	1.13837
469	1.57939	4.61878	1.56856	1.40381	1.22854	1.17465	1.11444	1.1357
469.2	1.57972	4.61592	1.56724	1.40649	1.22599	1.17553	1.11372	1.13481
469.4	1.57939	4.61531	1.56524	1.40871	1.22467	1.17669	1.11249	1.13542
469.6	1.57966	4.61405	1.56621	1.4094	1.22628	1.17783	1.11452	1.13702
469.8	1.5798	4.61252	1.56837	1.4137	1.23004	1.18031	1.11519	1.13928
470	1.58063	4.61249	1.56812	1.41599	1.23141	1.18197	1.11376	1.13921
470.2	1.58056	4.61598	1.56738	1.41774	1.23364	1.18257	1.1115	1.13756
470.4	1.5795	4.61855	1.56616	1.42047	1.23619	1.18416	1.11003	1.13683
470.6	1.57723	4.61992	1.56582	1.42141	1.23794	1.18556	1.10599	1.13611
470.8	1.57635	4.62173	1.56571	1.42358	1.2376	1.18372	1.10278	1.13436
471	1.57272	4.62409	1.56728	1.42557	1.23745	1.18036	1.10196	1.13476
471.2	1.57076	4.625	1.57001	1.42745	1.23639	1.17966	1.10402	1.13672
471.4	1.56979	4.62618	1.57283	1.43004	1.23595	1.17631	1.10651	1.13794
471.6	1.57195	4.62747	1.57421	1.43446	1.23463	1.17329	1.10877	1.13843
471.8	1.57613	4.62707	1.57532	1.43645	1.23211	1.17326	1.10981	1.13944
472	1.57941	4.62559	1.57754	1.43386	1.2314	1.17563	1.11111	1.1388
472.2	1.58314	4.62391	1.57742	1.43058	1.22965	1.17561	1.11129	1.13975
472.4	1.58514	4.62245	1.57815	1.42698	1.22824	1.17624	1.11113	1.13982
472.6	1.5845	4.62019	1.57799	1.42329	1.22678	1.17725	1.11279	1.14
472.8	1.58238	4.61796	1.57634	1.42147	1.2272	1.17723	1.11435	1.13984
473	1.58103	4.61548	1.57354	1.4243	1.22536	1.17638	1.11493	1.13983
473.2	1.5799	4.61561	1.57392	1.42745	1.22523	1.17816	1.11467	1.13978
473.4	1.58091	4.61701	1.5738	1.42731	1.22503	1.18013	1.11537	1.14158
473.6	1.58102	4.62019	1.57455	1.42919	1.22488	1.18081	1.11599	1.14251
473.8	1.58221	4.62383	1.5732	1.42667	1.22628	1.18085	1.11687	1.141
474	1.58269	4.62697	1.57357	1.42251	1.22783	1.17871	1.11545	1.1391
474.2	1.58145	4.62803	1.57463	1.42039	1.22982	1.17387	1.11334	1.13747
474.4	1.58037	4.62804	1.5747	1.42239	1.22958	1.17219	1.11191	1.13464
474.6	1.58242	4.62602	1.5762	1.42048	1.23062	1.17215	1.10969	1.13246
474.8	1.58372	4.6237	1.58211	1.42296	1.23218	1.17219	1.10822	1.13299
475	1.58484	4.62319	1.58574	1.42575	1.23561	1.17317	1.10847	1.13366
475.2	1.58558	4.62254	1.58506	1.42561	1.23522	1.17456	1.10998	1.13515
475.4	1.58699	4.62007	1.58369	1.42506	1.23682	1.17421	1.10923	1.1376
475.6	1.58626	4.62109	1.58224	1.4258	1.23643	1.17592	1.10805	1.13857
475.8	1.58443	4.62368	1.57843	1.42596	1.2354	1.17854	1.10796	1.13801
476	1.58267	4.62383	1.57623	1.42646	1.23321	1.17944	1.1086	1.14052
476.2	1.58235	4.62297	1.5764	1.42792	1.23352	1.18071	1.10956	1.14124
476.4	1.58003	4.62443	1.57759	1.42819	1.23391	1.18066	1.1108	1.13984
476.6	1.57898	4.62408	1.57961	1.42861	1.23489	1.17786	1.11264	1.13925
476.8	1.57819	4.62399	1.58264	1.42591	1.23396	1.17511	1.11265	1.13834
477	1.57857	4.62552	1.58269	1.42216	1.23353	1.17726	1.11172	1.13592
477.2	1.5794	4.62737	1.58138	1.41764	1.23418	1.17829	1.11063	1.13332
477.4	1.58154	4.62985	1.5808	1.41599	1.23418	1.18004	1.1109	1.13234
477.6	1.58172	4.6329	1.58207	1.41539	1.23408	1.18107	1.11034	1.13365
477.8	1.58333	4.63581	1.58406	1.41714	1.23362	1.18323	1.10951	1.13567
478	1.58384	4.63719	1.58674	1.41847	1.23148	1.18365	1.10862	1.13743
478.2	1.58219	4.63853	1.58995	1.42455	1.23127	1.18411	1.1083	1.13853
478.4	1.5804	4.63724	1.59252	1.43054	1.23226	1.18402	1.1082	1.1385
478.6	1.57806	4.63576	1.59259	1.43283	1.23244	1.1822	1.10931	1.13842
478.8	1.57388	4.63393	1.59066	1.43516	1.23307	1.17976	1.1104	1.13973
479	1.57258	4.63277	1.59035	1.4403	1.23299	1.17793	1.11165	1.13934
479.2	1.57464	4.63281	1.5894	1.44153	1.23214	1.17692	1.11187	1.13895
479.4	1.5767	4.63383	1.58904	1.4392	1.22958	1.17628	1.11126	1.14003
479.6	1.57746	4.63493	1.58813	1.43966	1.22767	1.17771	1.10946	1.13844
479.8	1.58048	4.63532	1.5883	1.44072	1.22986	1.18022	1.10792	1.13445
480	1.58316	4.63424	1.58863	1.44005	1.2354	1.18034	1.10762	1.1309
480.2	1.58297	4.63317	1.58964	1.43779	1.23729	1.17965	1.10783	1.12928
480.4	1.58076	4.63215	1.59001	1.43583	1.23815	1.17831	1.10815	1.12783
480.6	1.5803	4.63046	1.58846	1.43323	1.23996	1.17707	1.11027	1.12909
480.8	1.57792	4.62958	1.58658	1.42873	1.24143	1.17251	1.11298	1.13275
481	1.57506	4.63009	1.58276	1.42521	1.2417	1.16989	1.11282	1.13887
481.2	1.57155	4.63026	1.57966	1.4246	1.23884	1.17105	1.11188	1.14318
481.4	1.56923	4.63062	1.57925	1.42626	1.23656	1.17345	1.1116	1.14614
481.6	1.5687	4.63065	1.5799	1.4282	1.23437	1.17667	1.11017	1.14742
481.8	1.57144	4.63006	1.58093	1.42899	1.23066	1.18226	1.10859	1.14754
482	1.57287	4.63026	1.58366	1.42808	1.2294	1.18632	1.11008	1.14368
482.2	1.57512	4.63119	1.58512	1.42813	1.23088	1.1864	1.11163	1.14173
482.4	1.57476	4.63073	1.58343	1.4269	1.23334	1.1846	1.11343	1.14053
482.6	1.57275	4.63177	1.5817	1.42605	1.23578	1.18284	1.11368	1.13894
482.8	1.57086	4.63294	1.58202	1.42778	1.23771	1.18027	1.11333	1.13817
483	1.57034	4.63414	1.58254	1.43063	1.23679	1.17808	1.11135	1.13812
483.2	1.57054	4.6342	1.58463	1.43074	1.23707	1.17623	1.10944	1.13654
483.4	1.57443	4.6342	1.58639	1.433	1.23687	1.17519	1.10759	1.13444
483.6	1.58001	4.63436	1.58719	1.4353	1.23677	1.17535	1.10831	1.13342
483.8	1.58253	4.63448	1.58646	1.43795	1.23487	1.17562	1.10904	1.13437
484	1.58512	4.63508	1.5862	1.43812	1.23238	1.17509	1.11033	1.13685
484.2	1.58637	4.6361	1.58607	1.43869	1.23193	1.17556	1.11134	1.13902
484.4	1.58589	4.63747	1.58898	1.43656	1.23272	1.1788	1.11143	1.14024
484.6	1.58437	4.63889	1.59157	1.43481	1.23327	1.17868	1.11084	1.14031
484.8	1.58515	4.64059	1.59402	1.43119	1.23454	1.17908	1.11068	1.13757
485	1.5832	4.64064	1.59522	1.42815	1.23652	1.18033	1.1111	1.13476
485.2	1.58258	4.63998	1.59699	1.42595	1.23775	1.18009	1.11023	1.13443
485.4	1.58406	4.63848	1.59681	1.42826	1.23936	1.17611	1.11011	1.13676
485.6	1.58442	4.63834	1.59821	1.4298	1.24	1.17409	1.11012	1.1397
485.8	1.58062	4.63804	1.5985	1.43009	1.24106	1.17356	1.11023	1.14188
486	1.57991	4.63846	1.59929	1.43187	1.24444	1.17448	1.10869	1.14391
486.2	1.58009	4.63815	1.59997	1.43197	1.24698	1.17721	1.1075	1.1431
486.4	1.57809	4.63974	1.60078	1.42884	1.24631	1.18165	1.10752	1.14139
486.6	1.57702	4.63895	1.59905	1.42701	1.24436	1.18476	1.10783	1.1402
486.8	1.57845	4.63776	1.59692	1.42779	1.24282	1.18297	1.10844	1.13906
487	1.57924	4.63621	1.59485	1.42652	1.23868	1.18151	1.10832	1.13632
487.2	1.57689	4.63732	1.59236	1.42634	1.23543	1.17976	1.10883	1.13563
487.4	1.57432	4.63826	1.58985	1.42877	1.23511	1.17721	1.10809	1.13602
487.6	1.57215	4.63823	1.58939	1.42937	1.2373	1.17402	1.10806	1.13624
487.8	1.57098	4.63881	1.58911	1.42955	1.23651	1.17493	1.10742	1.13733
488	1.56807	4.64122	1.58957	1.43241	1.2357	1.17573	1.10833	1.13989
488.2	1.56792	4.64361	1.58814	1.43489	1.23463	1.17895	1.10963	1.14063
488.4	1.56992	4.64517	1.58749	1.43198	1.23372	1.18006	1.11089	1.14044
488.6	1.57251	4.64741	1.58598	1.42943	1.2323	1.18303	1.1113	1.13828
488.8	1.57447	4.65047	1.58674	1.42839	1.23365	1.18447	1.11276	1.13648
489	1.57725	4.65244	1.58549	1.42686	1.23657	1.18527	1.11402	1.13539
489.2	1.57895	4.65153	1.58672	1.4274	1.23897	1.1832	1.11431	1.1359
489.4	1.58032	4.64975	1.58801	1.42965	1.239	1.18459	1.11361	1.13652
489.6	1.58103	4.64878	1.59024	1.4324	1.24136	1.18442	1.11324	1.13692
489.8	1.57954	4.64732	1.59026	1.43273	1.24398	1.1833	1.11227	1.13768
490	1.57923	4.64371	1.59112	1.4363	1.24517	1.18349	1.11044	1.1372
490.2	1.57935	4.64304	1.59147	1.43734	1.2473	1.18336	1.11129	1.13688
490.4	1.57893	4.64585	1.59171	1.43885	1.24818	1.18192	1.11323	1.13583
490.6	1.57804	4.64851	1.59267	1.44143	1.24491	1.18146	1.11355	1.13645
490.8	1.57875	4.65046	1.59575	1.44266	1.24056	1.18211	1.11342	1.13633
491	1.57638	4.65305	1.59857	1.44294	1.23729	1.18219	1.11482	1.13688
491.2	1.57497	4.6541	1.60031	1.44689	1.23244	1.18539	1.11342	1.135
491.4	1.57654	4.65243	1.60213	1.45023	1.23008	1.18758	1.11169	1.13452
491.6	1.57737	4.65046	1.60348	1.45089	1.23233	1.18807	1.11091	1.13607
491.8	1.57836	4.64945	1.603	1.45453	1.23628	1.18906	1.11115	1.13762
492	1.58111	4.64996	1.60225	1.4543	1.23922	1.18999	1.11105	1.13717
492.2	1.58321	4.65007	1.60199	1.44764	1.24134	1.18731	1.11178	1.13833
492.4	1.58239	4.64981	1.6027	1.44169	1.24345	1.18524	1.11241	1.14045
492.6	1.58391	4.64937	1.60302	1.43705	1.24319	1.18513	1.11182	1.13958
492.8	1.58468	4.64859	1.60348	1.43067	1.23963	1.18498	1.11015	1.13792
493	1.58425	4.6494	1.60481	1.428	1.2375	1.18323	1.10796	1.1377
493.2	1.58357	4.64972	1.60618	1.4296	1.23727	1.18088	1.10791	1.13731
493.4	1.58365	4.65109	1.6057	1.43286	1.23642	1.17847	1.10684	1.1364
493.6	1.58275	4.65258	1.60447	1.43471	1.23571	1.17583	1.10802	1.13714
493.8	1.58109	4.65423	1.60378	1.43817	1.23663	1.17454	1.10926	1.13815
494	1.5822	4.65351	1.6028	1.43987	1.23768	1.17461	1.11048	1.13854
494.2	1.58317	4.6544	1.60027	1.44263	1.23831	1.17688	1.11062	1.13882
494.4	1.57982	4.65411	1.59831	1.44344	1.24095	1.17947	1.11298	1.13755
494.6	1.57804	4.65399	1.59896	1.44571	1.24127	1.18183	1.11239	1.13725
494.8	1.57812	4.65345	1.59946	1.44571	1.24138	1.1827	1.11129	1.13625
495	1.57976	4.65327	1.60038	1.44464	1.24362	1.18475	1.10947	1.13649
495.2	1.58004	4.65246	1.60273	1.44291	1.24603	1.18575	1.10772	1.1364
495.4	1.58137	4.65223	1.60374	1.44233	1.24563	1.18641	1.10586	1.13688
495.6	1.58234	4.65402	1.60324	1.44198	1.24596	1.18549	1.1058	1.13779
495.8	1.58309	4.65509	1.60332	1.44402	1.24897	1.18247	1.10787	1.13941
496	1.58184	4.65601	1.60137	1.44608	1.24966	1.17724	1.11036	1.13912
496.2	1.58061	4.6579	1.60001	1.449	1.24771	1.17504	1.11188	1.13826
496.4	1.58148	4.65973	1.59964	1.44972	1.25046	1.17617	1.11252	1.13654
496.6	1.58066	4.65783	1.6001	1.45005	1.25635	1.1794	1.11389	1.13539
496.8	1.57723	4.6579	1.59865	1.45047	1.25761	1.18304	1.11482	1.13556
497	1.57589	4.65986	1.59725	1.45092	1.25449	1.18691	1.11719	1.1353
497.2	1.57629	4.65892	1.59777	1.45088	1.25452	1.1885	1.11858	1.13576
497.4	1.577	4.65833	1.59898	1.45141	1.25113	1.18811	1.11857	1.13693
497.6	1.57787	4.65908	1.60129	1.45202	1.24587	1.1877	1.11769	1.13543
497.8	1.58069	4.65693	1.6052	1.45151	1.2448	1.18798	1.11646	1.13425
498	1.58098	4.65405	1.60901	1.45094	1.24628	1.1883	1.11452	1.13484
498.2	1.57953	4.65513	1.61045	1.44679	1.24893	1.18818	1.1139	1.13614
498.4	1.57784	4.65538	1.608	1.44377	1.25085	1.1867	1.11346	1.13653
498.6	1.57787	4.65591	1.6049	1.44244	1.25089	1.18551	1.11394	1.13771
498.8	1.5775	4.65774	1.60304	1.44293	1.24947	1.18706	1.11435	1.13804
499	1.57829	4.6588	1.60653	1.44134	1.24663	1.18696	1.11339	1.13803
499.2	1.57857	4.65873	1.60951	1.4443	1.24265	1.18729	1.1129	1.13636
499.4	1.57953	4.6596	1.61406	1.44686	1.24058	1.18986	1.1137	1.13672
499.6	1.57922	4.66027	1.61733	1.44623	1.24231	1.19207	1.1139	1.13868
499.8	1.57992	4.66136	1.61939	1.444	1.24443	1.19134	1.11337	1.14024
500	1.57685	4.66317	1.617	1.44402	1.24928	1.19122	1.11461	1.1422
500.2	1.57396	4.66336	1.61528	1.44179	1.25183	1.18928	1.11498	1.14449
500.4	1.57087	4.66268	1.61551	1.44141	1.25197	1.18701	1.11271	1.14548
500.6	1.56823	4.66146	1.61515	1.44362	1.25002	1.1838	1.11052	1.14396
500.8	1.56746	4.66003	1.61446	1.44521	1.24941	1.17944	1.10997	1.14284
501	1.56878	4.65883	1.61466	1.44795	1.24771	1.17643	1.10911	1.14209
501.2	1.57294	4.6574	1.61362	1.45081	1.24507	1.17759	1.10963	1.14235
501.4	1.57639	4.65777	1.61208	1.45286	1.24356	1.17789	1.1126	1.14072
501.6	1.57948	4.65961	1.61242	1.45246	1.24337	1.17867	1.11624	1.14003
501.8	1.58	4.66106	1.61185	1.45105	1.24243	1.18157	1.11859	1.13839
502	1.57924	4.66148	1.60968	1.4475	1.24297	1.18424	1.11956	1.13944
502.2	1.5773	4.66223	1.60854	1.44524	1.2455	1.1844	1.1177	1.1407
502.4	1.57481	4.66397	1.60688	1.44231	1.24691	1.18334	1.11492	1.14244
502.6	1.57378	4.6634	1.60635	1.44373	1.24689	1.18288	1.11295	1.14281
502.8	1.57193	4.66369	1.60747	1.44774	1.24688	1.18402	1.11118	1.14432
503	1.57205	4.66335	1.60937	1.44989	1.24678	1.18514	1.1105	1.14326
503.2	1.57243	4.66375	1.60995	1.45181	1.24778	1.1852	1.11056	1.14139
503.4	1.57217	4.66209	1.6113	1.45521	1.24923	1.18619	1.11132	1.14065
503.6	1.57156	4.66226	1.61114	1.45759	1.25142	1.18732	1.11119	1.14028
503.8	1.57515	4.66092	1.61051	1.45917	1.2517	1.18764	1.11227	1.14017
504	1.57846	4.66003	1.60881	1.46386	1.25048	1.18749	1.1139	1.13961
504.2	1.57876	4.66052	1.60906	1.46536	1.24859	1.18702	1.11595	1.13881
504.4	1.57991	4.6617	1.61132	1.46699	1.24816	1.18733	1.11691	1.1379
504.6	1.58122	4.66196	1.61309	1.46647	1.24838	1.18777	1.11667	1.13741
504.8	1.57914	4.66342	1.61446	1.46325	1.25002	1.18793	1.116	1.13652
505	1.57802	4.66559	1.61824	1.45771	1.25069	1.18613	1.11583	1.13546
505.2	1.57946	4.66691	1.62091	1.45346	1.25089	1.18369	1.1164	1.13572
505.4	1.57995	4.66698	1.61923	1.45006	1.25187	1.18281	1.1189	1.13598
505.6	1.57912	4.66747	1.61759	1.44788	1.25182	1.1838	1.12174	1.13657
505.8	1.5791	4.66803	1.61752	1.45034	1.25099	1.18557	1.12197	1.13768
506	1.5798	4.6675	1.61628	1.45505	1.25247	1.18975	1.12123	1.14028
506.2	1.57988	4.6679	1.61426	1.45907	1.2559	1.19567	1.12269	1.14174
506.4	1.5809	4.67007	1.61228	1.45946	1.25663	1.19956	1.12227	1.14235
506.6	1.57973	4.67378	1.61148	1.45944	1.25665	1.19943	1.12169	1.14074
506.8	1.57815	4.67676	1.60993	1.4568	1.25831	1.19808	1.121	1.13871
507	1.57845	4.6791	1.60966	1.45238	1.25748	1.19416	1.12018	1.13544
507.2	1.58026	4.67753	1.61231	1.44892	1.2552	1.19163	1.11763	1.13327
507.4	1.5813	4.67651	1.61442	1.44751	1.25419	1.18858	1.11649	1.13171
507.6	1.58417	4.67614	1.61351	1.44781	1.25519	1.18785	1.11585	1.13254
507.8	1.58829	4.6769	1.61195	1.44833	1.25718	1.18751	1.11709	1.1327
508	1.5874	4.67886	1.60895	1.45006	1.25977	1.18995	1.11718	1.1344
508.2	1.58517	4.68223	1.60553	1.45215	1.2603	1.19019	1.11675	1.13518
508.4	1.58453	4.68465	1.60661	1.45341	1.26082	1.19063	1.11465	1.13652
508.6	1.58499	4.68434	1.6098	1.45001	1.25791	1.19064	1.1121	1.13719
508.8	1.58307	4.68201	1.61144	1.44857	1.25113	1.1885	1.10976	1.1385
509	1.58531	4.67776	1.61299	1.44956	1.24576	1.18599	1.10942	1.13872
509.2	1.58526	4.67335	1.61227	1.45072	1.24167	1.18525	1.10962	1.13811
509.4	1.58594	4.67067	1.61024	1.45051	1.23959	1.18234	1.11255	1.1363
509.6	1.58414	4.66943	1.60916	1.4547	1.23852	1.17888	1.11532	1.13622
509.8	1.5838	4.67086	1.60876	1.45255	1.24127	1.17936	1.11705	1.13783
510	1.58191	4.67297	1.61012	1.4503	1.24429	1.18135	1.11756	1.1399
510.2	1.58312	4.67533	1.61374	1.44586	1.24724	1.18248	1.11843	1.14268
510.4	1.58241	4.67617	1.61801	1.44372	1.24883	1.18434	1.11752	1.14562
510.6	1.5814	4.67699	1.62014	1.44222	1.25381	1.18633	1.11569	1.14755
510.8	1.58177	4.67779	1.62262	1.44536	1.25503	1.18852	1.11392	1.14484
511	1.58063	4.67885	1.62523	1.44987	1.25535	1.18864	1.11329	1.14075
511.2	1.57923	4.6792	1.62619	1.45575	1.25624	1.18843	1.11378	1.13817
511.4	1.57934	4.67948	1.62375	1.4586	1.25817	1.18994	1.11444	1.13797
511.6	1.58229	4.67922	1.62095	1.4583	1.25687	1.19289	1.11563	1.13697
511.8	1.58304	4.67813	1.618	1.4585	1.25703	1.19421	1.11629	1.13898
512	1.58228	4.67777	1.61416	1.45592	1.25746	1.19507	1.11687	1.14111
512.2	1.58178	4.67895	1.60991	1.45574	1.25819	1.19576	1.11518	1.14059
512.4	1.58119	4.67849	1.60759	1.45877	1.2536	1.19304	1.11385	1.13767
512.6	1.57723	4.67935	1.60841	1.46252	1.25129	1.1886	1.11449	1.13482
512.8	1.57418	4.67896	1.6114	1.46619	1.2509	1.18419	1.11684	1.1326
513	1.57397	4.6797	1.6145	1.46817	1.25152	1.18068	1.11842	1.13224
513.2	1.57416	4.67969	1.61869	1.46785	1.25168	1.17961	1.11953	1.13464
513.4	1.57313	4.68035	1.62131	1.46464	1.25435	1.18109	1.11889	1.137
513.6	1.5758	4.68049	1.62153	1.46132	1.25704	1.18259	1.11767	1.13798
513.8	1.57804	4.68067	1.62102	1.45535	1.25608	1.18381	1.11621	1.13872
514	1.57853	4.68028	1.62117	1.45079	1.25502	1.18606	1.11543	1.13942
514.2	1.57741	4.68171	1.61951	1.44951	1.25265	1.18814	1.11455	1.1387
514.4	1.57735	4.68282	1.61918	1.45315	1.25429	1.19078	1.11394	1.13943
514.6	1.57521	4.68283	1.61987	1.45579	1.25182	1.19261	1.11218	1.14084
514.8	1.57133	4.683	1.6188	1.45719	1.25148	1.19456	1.10977	1.1409
515	1.57057	4.68293	1.61597	1.45795	1.25065	1.19489	1.10766	1.13966
515.2	1.57184	4.68104	1.61471	1.45883	1.2519	1.19365	1.10717	1.13762
515.4	1.57454	4.6812	1.61545	1.45793	1.25216	1.19254	1.10869	1.13489
515.6	1.57783	4.68144	1.61504	1.45763	1.2547	1.19054	1.10978	1.13356
515.8	1.58197	4.68079	1.61573	1.45959	1.25433	1.18795	1.11141	1.13308
516	1.58362	4.68064	1.61756	1.46174	1.25459	1.18643	1.11246	1.13304
516.2	1.58299	4.68097	1.6196	1.45985	1.25624	1.18447	1.1124	1.13474
516.4	1.5815	4.67916	1.6208	1.45725	1.25706	1.18295	1.11167	1.13641
516.6	1.58007	4.67821	1.62217	1.45779	1.25754	1.18467	1.11273	1.13661
516.8	1.57999	4.68237	1.62239	1.45748	1.25936	1.18704	1.11351	1.13635
517	1.57815	4.68479	1.621	1.4588	1.25891	1.1886	1.11488	1.13732
517.2	1.57814	4.6861	1.62008	1.46124	1.25815	1.19092	1.11695	1.13708
517.4	1.57855	4.68708	1.62041	1.46321	1.25667	1.1912	1.11959	1.13648
517.6	1.57918	4.68655	1.61941	1.46091	1.25526	1.19112	1.12131	1.13568
517.8	1.5787	4.682	1.61801	1.46146	1.25422	1.19178	1.12223	1.13596
518	1.57963	4.68022	1.61993	1.46111	1.25453	1.19185	1.12192	1.13676
518.2	1.58005	4.68091	1.62232	1.46074	1.25266	1.19252	1.11963	1.13723
518.4	1.57818	4.68283	1.62292	1.46138	1.252	1.19198	1.11642	1.13639
518.6	1.57601	4.68497	1.6248	1.46447	1.25168	1.1926	1.11416	1.1365
518.8	1.57559	4.68789	1.6264	1.4662	1.25163	1.19076	1.11527	1.13616
519	1.57376	4.68797	1.6265	1.46751	1.25152	1.19087	1.11635	1.13188
519.2	1.5736	4.68728	1.6247	1.46821	1.25453	1.1904	1.11736	1.13119
519.4	1.57407	4.68592	1.62509	1.46633	1.2564	1.19255	1.11831	1.13371
519.6	1.57465	4.68482	1.62608	1.46251	1.25894	1.19425	1.11931	1.13655
519.8	1.57402	4.68555	1.62732	1.45887	1.26096	1.19669	1.11772	1.13882
520	1.57477	4.6888	1.62635	1.45642	1.26237	1.1966	1.11588	1.14107
520.2	1.57541	4.69051	1.62631	1.45518	1.26144	1.19591	1.11547	1.14208
520.4	1.57578	4.69298	1.62424	1.45559	1.2595	1.19684	1.11566	1.14257
520.6	1.57679	4.6967	1.62146	1.45756	1.25937	1.19658	1.11448	1.14114
520.8	1.57822	4.6979	1.61865	1.45838	1.25938	1.19553	1.11416	1.14068
521	1.57985	4.69639	1.61717	1.45834	1.25957	1.19507	1.1156	1.1415
521.2	1.57926	4.69599	1.61755	1.45844	1.26163	1.19632	1.11713	1.1412
521.4	1.57804	4.69577	1.61762	1.45983	1.26329	1.19593	1.11818	1.14077
521.6	1.57689	4.6943	1.61787	1.46219	1.26128	1.19705	1.11781	1.1411
521.8	1.5774	4.69384	1.62016	1.46464	1.25992	1.1981	1.11688	1.14105
522	1.57679	4.69356	1.62547	1.4645	1.25785	1.19825	1.11555	1.14226
522.2	1.57577	4.69321	1.62938	1.46486	1.25415	1.19514	1.116	1.14246
522.4	1.57543	4.69353	1.63163	1.46448	1.25238	1.19347	1.1154	1.14329
522.6	1.57628	4.69423	1.63184	1.46298	1.25186	1.19166	1.11631	1.14491
522.8	1.57463	4.69507	1.63177	1.46357	1.25245	1.1908	1.1167	1.14493
523	1.5732	4.69616	1.6288	1.46374	1.25447	1.19004	1.1179	1.14276
523.2	1.57495	4.6971	1.62587	1.46346	1.2568	1.19098	1.11866	1.14049
523.4	1.5774	4.69671	1.62496	1.46602	1.25805	1.18993	1.12038	1.13802
523.6	1.57735	4.69711	1.62784	1.467	1.25806	1.18824	1.12097	1.13531
523.8	1.5786	4.69863	1.6297	1.46676	1.25832	1.18679	1.12239	1.13395
524	1.58201	4.69987	1.6329	1.4705	1.25754	1.18955	1.12338	1.13316
524.2	1.58327	4.69949	1.63358	1.47439	1.25697	1.1919	1.12261	1.13369
524.4	1.58402	4.69951	1.63474	1.47419	1.25574	1.19177	1.12097	1.13145
524.6	1.58468	4.69967	1.63458	1.47318	1.25684	1.19	1.12134	1.1297
524.8	1.58497	4.69834	1.63388	1.47351	1.25713	1.18973	1.12167	1.13014
525	1.58359	4.69792	1.62959	1.47325	1.26053	1.18872	1.12014	1.13267
525.2	1.58128	4.6985	1.62744	1.47259	1.26192	1.1901	1.11793	1.13486
525.4	1.57889	4.69856	1.62683	1.47198	1.26395	1.19335	1.11647	1.13841
525.6	1.57898	4.69758	1.62622	1.47301	1.26419	1.19355	1.1129	1.14136
525.8	1.57792	4.6966	1.62515	1.47141	1.26425	1.1918	1.11084	1.14219
526	1.57936	4.69449	1.6263	1.46985	1.26109	1.18965	1.11147	1.1424
526.2	1.58165	4.69308	1.62771	1.4712	1.25886	1.18708	1.11414	1.14395
526.4	1.58509	4.69348	1.62693	1.47201	1.25886	1.18579	1.11614	1.14614
526.6	1.58465	4.69472	1.6272	1.47275	1.25998	1.18725	1.12013	1.14893
526.8	1.58417	4.69573	1.62979	1.4742	1.25742	1.18914	1.12182	1.14911
527	1.58228	4.69791	1.63052	1.47682	1.25566	1.18975	1.12214	1.14605
527.2	1.58135	4.69988	1.62923	1.47777	1.25576	1.18982	1.12105	1.14327
527.4	1.57905	4.70029	1.62838	1.47727	1.2569	1.19002	1.12146	1.14133
527.6	1.57713	4.70031	1.62768	1.47729	1.25567	1.19159	1.12226	1.13877
527.8	1.57662	4.69958	1.62635	1.47958	1.25623	1.19301	1.12058	1.13785
528	1.57518	4.6999	1.62732	1.48067	1.25824	1.19579	1.11944	1.13797
528.2	1.57271	4.70183	1.62911	1.47863	1.26009	1.19872	1.11961	1.13688
528.4	1.56991	4.70395	1.63011	1.48067	1.25659	1.19926	1.12013	1.13562
528.6	1.56959	4.70412	1.63031	1.48234	1.25615	1.1983	1.11831	1.13579
528.8	1.56869	4.70475	1.63192	1.48531	1.25903	1.19765	1.11749	1.13584
529	1.56921	4.70555	1.63422	1.48643	1.26009	1.1951	1.11575	1.13714
529.2	1.56903	4.70676	1.63753	1.4869	1.25777	1.19172	1.11364	1.13801
529.4	1.57098	4.7076	1.64177	1.48528	1.25808	1.19225	1.11071	1.13838
529.6	1.57327	4.70754	1.64359	1.48303	1.25747	1.19431	1.10878	1.1369
529.8	1.5773	4.70821	1.64283	1.47838	1.25647	1.19533	1.10854	1.1359
530	1.58086	4.70699	1.64041	1.47411	1.2561	1.19538	1.10907	1.13529
530.2	1.58403	4.70395	1.63861	1.47577	1.25842	1.19675	1.11089	1.13657
530.4	1.58537	4.70112	1.63447	1.47651	1.26048	1.19847	1.11416	1.13672
530.6	1.58525	4.70157	1.63289	1.47614	1.26209	1.19926	1.11853	1.13675
530.8	1.58353	4.7012	1.63389	1.47372	1.2616	1.20011	1.1217	1.13741
531	1.58045	4.70195	1.63525	1.47243	1.25995	1.20381	1.12341	1.13769
531.2	1.57774	4.70291	1.63566	1.46886	1.25758	1.20507	1.12316	1.13659
531.4	1.57577	4.70409	1.63696	1.46765	1.25617	1.20477	1.11973	1.13688
531.6	1.57554	4.70464	1.63774	1.46955	1.25429	1.2038	1.11629	1.1373
531.8	1.57251	4.70591	1.63693	1.47277	1.25465	1.20323	1.11478	1.13696
532	1.572	4.70729	1.63556	1.47644	1.25744	1.20125	1.11453	1.13795
532.2	1.5723	4.70866	1.63508	1.47716	1.26093	1.20025	1.1138	1.13884
532.4	1.5738	4.70858	1.63534	1.47598	1.26198	1.19791	1.11521	1.13949
532.6	1.57506	4.7088	1.63512	1.47426	1.26483	1.19625	1.11534	1.1418
532.8	1.57794	4.71046	1.6355	1.47338	1.26681	1.19527	1.11672	1.14469
533	1.57802	4.71008	1.63766	1.47126	1.26619	1.19599	1.11734	1.147
533.2	1.57745	4.70776	1.63985	1.4697	1.26346	1.19608	1.11978	1.14862
533.4	1.57529	4.70584	1.63994	1.46924	1.26193	1.19711	1.12089	1.14834
533.6	1.57291	4.70603	1.63905	1.47059	1.26046	1.1978	1.121	1.14643
533.8	1.57218	4.70509	1.63776	1.47174	1.25868	1.19918	1.1192	1.14386
534	1.57325	4.70555	1.63725	1.47259	1.25774	1.19926	1.11817	1.13996
534.2	1.57701	4.70662	1.63638	1.47638	1.2604	1.19905	1.11576	1.13706
534.4	1.57926	4.70811	1.63918	1.47727	1.26449	1.19792	1.11572	1.13595
534.6	1.57941	4.70783	1.6424	1.47661	1.26635	1.19586	1.11868	1.13632
534.8	1.57853	4.70689	1.64582	1.47402	1.26732	1.19498	1.12189	1.13785
535	1.58119	4.70461	1.64655	1.4716	1.26815	1.19432	1.12335	1.14164
535.2	1.58286	4.70316	1.64457	1.46773	1.26571	1.19422	1.12338	1.1455
535.4	1.58733	4.70363	1.64251	1.46875	1.26009	1.19523	1.12285	1.14724
535.6	1.59033	4.70445	1.64256	1.4698	1.25652	1.19681	1.12143	1.1487
535.8	1.5915	4.70559	1.64386	1.47404	1.25613	1.19526	1.11915	1.14925
536	1.58865	4.70833	1.64254	1.47931	1.25812	1.19309	1.11767	1.14759
536.2	1.58676	4.71191	1.64272	1.48312	1.26133	1.1929	1.11771	1.14489
536.4	1.58364	4.71292	1.64265	1.48299	1.26415	1.19232	1.11723	1.14224
536.6	1.58264	4.71408	1.64202	1.48219	1.2673	1.19384	1.11678	1.14111
536.8	1.58335	4.71518	1.63978	1.48151	1.26759	1.19469	1.11652	1.14084
537	1.58454	4.71659	1.64029	1.48078	1.26603	1.19525	1.11725	1.14069
537.2	1.58347	4.71735	1.64081	1.48031	1.26452	1.19369	1.11983	1.14205
537.4	1.5834	4.7183	1.63863	1.47899	1.26583	1.19374	1.12157	1.14458
537.6	1.58377	4.71747	1.63792	1.47618	1.2653	1.19355	1.12162	1.14343
537.8	1.58517	4.71495	1.63758	1.47395	1.26638	1.1955	1.12267	1.14294
538	1.58324	4.71203	1.6375	1.47126	1.26733	1.19888	1.12368	1.1441
538.2	1.5804	4.70839	1.63857	1.46944	1.26982	1.20143	1.12245	1.14344
538.4	1.57732	4.70729	1.64111	1.47266	1.26865	1.20215	1.12217	1.1428
538.6	1.57544	4.70828	1.64028	1.47798	1.26547	1.20098	1.12241	1.14379
538.8	1.57411	4.71055	1.63883	1.48126	1.26139	1.19887	1.12115	1.14297
539	1.57536	4.71325	1.63943	1.48595	1.26	1.19819	1.11998	1.13959
539.2	1.57581	4.71621	1.64109	1.49016	1.25652	1.19764	1.11971	1.13747
539.4	1.57713	4.71697	1.64181	1.49063	1.25425	1.19674	1.11748	1.13524
539.6	1.57765	4.71495	1.64226	1.48848	1.255	1.19657	1.1159	1.1324
539.8	1.57775	4.71431	1.64461	1.48826	1.25801	1.19844	1.11528	1.13274
540	1.57472	4.7126	1.64507	1.48618	1.25923	1.19711	1.11478	1.13644
540.2	1.57515	4.71218	1.64407	1.48299	1.26103	1.19688	1.11277	1.14053
540.4	1.57466	4.71309	1.64401	1.48176	1.26419	1.19695	1.11252	1.14379
540.6	1.57465	4.71526	1.64405	1.48158	1.26763	1.19723	1.11221	1.1473
540.8	1.57278	4.7161	1.64242	1.48101	1.26904	1.19671	1.11343	1.14699
541	1.57424	4.71714	1.64144	1.48111	1.26833	1.19741	1.11485	1.14282
541.2	1.57336	4.71686	1.64167	1.48154	1.26884	1.19859	1.118	1.138
541.4	1.57229	4.71679	1.64364	1.48189	1.26778	1.19986	1.12018	1.13576
541.6	1.57142	4.71669	1.64644	1.47972	1.26627	1.20131	1.12003	1.13442
541.8	1.57256	4.71611	1.64822	1.47789	1.26734	1.20123	1.11928	1.13411
542	1.5729	4.71431	1.64902	1.47411	1.27007	1.19962	1.11843	1.13742
542.2	1.57457	4.71523	1.64775	1.47261	1.2685	1.19621	1.11845	1.14176
542.4	1.57775	4.71673	1.64528	1.47143	1.26741	1.19219	1.11869	1.14375
542.6	1.57969	4.71711	1.64407	1.47417	1.26582	1.18972	1.12017	1.14348
542.8	1.57971	4.71662	1.64386	1.47358	1.26162	1.18725	1.12009	1.14345
543	1.57895	4.71925	1.64439	1.47512	1.25919	1.18511	1.11911	1.14265
543.2	1.57811	4.72212	1.64604	1.47927	1.2604	1.18567	1.11693	1.13718
543.4	1.57684	4.72263	1.64949	1.48176	1.26217	1.18928	1.11576	1.1336
543.6	1.57559	4.72298	1.65088	1.48219	1.26411	1.19201	1.11552	1.13433
543.8	1.57421	4.72518	1.65146	1.48538	1.26517	1.19333	1.11607	1.13618
544	1.57374	4.72606	1.65087	1.48823	1.26435	1.19512	1.11738	1.13753
544.2	1.57562	4.72392	1.65199	1.48606	1.26353	1.19754	1.11798	1.14291
544.4	1.57686	4.72124	1.65089	1.48451	1.26351	1.19757	1.11853	1.14576
544.6	1.57712	4.7196	1.65219	1.48562	1.26455	1.19576	1.1198	1.14673
544.8	1.57807	4.71996	1.65415	1.48577	1.26558	1.19562	1.1224	1.14804
545	1.58179	4.72091	1.65643	1.48323	1.26676	1.19629	1.12408	1.14773
545.2	1.58178	4.72201	1.65554	1.48145	1.26861	1.19624	1.12438	1.14498
545.4	1.5798	4.72472	1.65478	1.48056	1.2722	1.1951	1.12427	1.14459
545.6	1.57959	4.72652	1.65297	1.4811	1.27283	1.19445	1.12301	1.14438
545.8	1.58037	4.7276	1.65074	1.48154	1.27342	1.19495	1.11916	1.14248
546	1.58012	4.72789	1.64921	1.48352	1.27376	1.19652	1.11682	1.14182
546.2	1.58009	4.72641	1.64746	1.48538	1.27417	1.19719	1.11736	1.14209
546.4	1.58193	4.7246	1.64571	1.48622	1.2724	1.19947	1.11751	1.14159
546.6	1.58035	4.72382	1.64349	1.48596	1.27197	1.20239	1.11809	1.14104
546.8	1.578	4.72202	1.64137	1.48601	1.27018	1.20237	1.12041	1.14066
547	1.57612	4.72222	1.6402	1.48727	1.2714	1.20277	1.11952	1.14046
547.2	1.57324	4.72502	1.642	1.48827	1.27233	1.2027	1.11985	1.13969
547.4	1.57066	4.72779	1.64466	1.48847	1.27088	1.20237	1.12071	1.13985
547.6	1.57108	4.72916	1.64714	1.48826	1.26901	1.20296	1.12088	1.14027
547.8	1.5722	4.72915	1.64893	1.48583	1.2693	1.20412	1.12062	1.14146
548	1.57173	4.72617	1.6501	1.48306	1.2697	1.20152	1.12321	1.14265
548.2	1.57173	4.72323	1.64829	1.48454	1.26783	1.20074	1.12403	1.14261
548.4	1.57262	4.72071	1.6452	1.48663	1.26937	1.20194	1.12309	1.14231
548.6	1.57397	4.71981	1.64358	1.48624	1.27304	1.20277	1.12297	1.14178
548.8	1.57378	4.71904	1.64487	1.48628	1.27589	1.20412	1.12316	1.14099
549	1.57356	4.721	1.64617	1.48752	1.2754	1.20526	1.12352	1.13898
549.2	1.57398	4.72399	1.64761	1.48617	1.27479	1.20388	1.12372	1.13959
549.4	1.57392	4.72738	1.64966	1.48435	1.27463	1.20079	1.1242	1.13967
549.6	1.57141	4.73015	1.65184	1.48535	1.27389	1.19732	1.12431	1.13861
549.8	1.57148	4.73255	1.65239	1.48545	1.27396	1.19498	1.12421	1.13773
550	1.57141	4.73219	1.65296	1.48431	1.27305	1.1954	1.12356	1.13758
550.2	1.57226	4.73129	1.65399	1.48225	1.2708	1.19651	1.12342	1.1383
550.4	1.57387	4.7296	1.65591	1.47987	1.26759	1.20047	1.12514	1.13878
550.6	1.57937	4.72816	1.65723	1.47629	1.26462	1.20378	1.12736	1.1411
550.8	1.5838	4.72839	1.65709	1.47756	1.26144	1.20771	1.12815	1.14323
551	1.58449	4.72938	1.65612	1.47896	1.26026	1.20954	1.1271	1.14584
551.2	1.58641	4.72981	1.65466	1.47877	1.26175	1.21096	1.12659	1.14472
551.4	1.58574	4.731	1.6545	1.47796	1.26433	1.2095	1.12573	1.14426
551.6	1.58404	4.73252	1.65432	1.4792	1.26739	1.2082	1.12514	1.14272
551.8	1.58052	4.73318	1.65541	1.47931	1.27053	1.20429	1.12411	1.13928
552	1.58127	4.73443	1.65625	1.4801	1.27238	1.20143	1.12463	1.13483
552.2	1.57931	4.73491	1.65948	1.48108	1.27388	1.20048	1.12427	1.13425
552.4	1.57926	4.73421	1.65981	1.4855	1.27279	1.19884	1.1247	1.1335
552.6	1.5787	4.73275	1.6589	1.48646	1.27105	1.19795	1.1254	1.13261
552.8	1.57885	4.73252	1.65899	1.48517	1.26948	1.20043	1.12705	1.13347
553	1.57885	4.73205	1.66139	1.48392	1.26996	1.20262	1.12688	1.13664
553.2	1.57976	4.73348	1.65996	1.48522	1.27181	1.20072	1.12607	1.13921
553.4	1.57786	4.734	1.65771	1.48566	1.27431	1.20008	1.12498	1.14072
553.6	1.57706	4.73583	1.65639	1.48766	1.27515	1.19922	1.12299	1.14467
553.8	1.5792	4.73628	1.65469	1.48784	1.27391	1.19828	1.12062	1.1489
554	1.58001	4.7387	1.65264	1.49019	1.27102	1.19863	1.12147	1.15269
554.2	1.5782	4.74004	1.65427	1.49289	1.26509	1.20031	1.12135	1.15286
554.4	1.57842	4.74279	1.65762	1.49273	1.26226	1.20141	1.12026	1.15303
554.6	1.57857	4.74292	1.65929	1.49201	1.26228	1.20161	1.11904	1.1488
554.8	1.57661	4.74315	1.65952	1.49325	1.26504	1.20102	1.11857	1.14645
555	1.57471	4.73927	1.66114	1.49032	1.26485	1.2009	1.11775	1.14317
555.2	1.57431	4.73676	1.66062	1.48662	1.26732	1.20308	1.11868	1.14209
555.4	1.57335	4.73502	1.6596	1.4858	1.26875	1.20508	1.12004	1.14153
555.6	1.57148	4.73574	1.6612	1.48701	1.26759	1.20639	1.12169	1.14321
555.8	1.56984	4.73557	1.66398	1.48856	1.26463	1.20633	1.12263	1.14417
556	1.57039	4.73843	1.66358	1.49365	1.26473	1.20686	1.12347	1.1443
556.2	1.57032	4.73947	1.66398	1.4972	1.26542	1.20473	1.12385	1.14336
556.4	1.57026	4.74001	1.66325	1.49736	1.26532	1.20022	1.12371	1.14354
556.6	1.56977	4.74057	1.66281	1.49588	1.26442	1.19755	1.1231	1.14552
556.8	1.56938	4.74007	1.66147	1.49464	1.26483	1.19627	1.12244	1.14483
557	1.56925	4.73888	1.66223	1.49178	1.26719	1.194	1.11966	1.144
557.2	1.57094	4.73768	1.66106	1.49069	1.26792	1.19446	1.11902	1.14563
557.4	1.57264	4.73728	1.65945	1.49189	1.26936	1.19708	1.11804	1.14601
557.6	1.57203	4.7372	1.65816	1.4921	1.27323	1.20035	1.1165	1.14393
557.8	1.57207	4.73983	1.65875	1.49197	1.27572	1.20211	1.11628	1.14335
558	1.57132	4.74118	1.65813	1.49143	1.27403	1.20192	1.11756	1.14379
558.2	1.5729	4.74328	1.65874	1.49338	1.27245	1.20158	1.11649	1.14487
558.4	1.57501	4.74421	1.66141	1.4948	1.27222	1.20153	1.11648	1.14607
558.6	1.57816	4.74534	1.66186	1.4988	1.27042	1.20059	1.11789	1.14525
558.8	1.58134	4.74565	1.66102	1.50183	1.27003	1.20112	1.11911	1.14359
559	1.58376	4.74473	1.65942	1.50483	1.27159	1.20222	1.12003	1.14339
559.2	1.58203	4.74281	1.66012	1.50335	1.27753	1.20222	1.12145	1.14393
559.4	1.57869	4.74186	1.6606	1.50169	1.28072	1.20179	1.1229	1.14323
559.6	1.57815	4.74064	1.66297	1.50013	1.28289	1.20187	1.12287	1.14498
559.8	1.57685	4.74094	1.66574	1.49856	1.28508	1.20174	1.12259	1.14476
560	1.57694	4.74371	1.66894	1.49841	1.28744	1.20268	1.12262	1.14326
560.2	1.57976	4.74503	1.67058	1.49858	1.28739	1.20388	1.12332	1.14077
560.4	1.58343	4.74448	1.67	1.49994	1.28629	1.20465	1.12414	1.1417
560.6	1.58343	4.74329	1.66818	1.4991	1.28646	1.20326	1.12693	1.14289
560.8	1.58058	4.74195	1.66281	1.49845	1.28574	1.20266	1.12944	1.14699
561	1.57528	4.74141	1.6605	1.49628	1.28379	1.201	1.12975	1.15051
561.2	1.57268	4.74275	1.65873	1.49488	1.27975	1.20048	1.1298	1.15313
561.4	1.57456	4.74529	1.66065	1.49421	1.27817	1.20077	1.12844	1.15314
561.6	1.58028	4.74671	1.66299	1.49365	1.27744	1.20445	1.12645	1.15035
561.8	1.58532	4.74634	1.66643	1.49552	1.27829	1.20412	1.12531	1.14797
562	1.59049	4.74553	1.66764	1.49494	1.27817	1.20202	1.12613	1.14464
562.2	1.59274	4.74454	1.66911	1.49324	1.2771	1.1998	1.12622	1.13987
562.4	1.58903	4.74418	1.66928	1.49155	1.2754	1.19773	1.12677	1.13671
562.6	1.58303	4.74355	1.66755	1.49135	1.27338	1.19467	1.1265	1.13624
562.8	1.58125	4.74341	1.66574	1.48939	1.27067	1.19649	1.12707	1.13535
563	1.58037	4.74176	1.66445	1.48782	1.27183	1.20177	1.12764	1.13674
563.2	1.57987	4.7407	1.66269	1.48742	1.27459	1.20285	1.12756	1.14014
563.4	1.58098	4.73896	1.66048	1.48608	1.27601	1.20203	1.12689	1.1431
563.6	1.58021	4.74039	1.65919	1.48502	1.2774	1.20093	1.12597	1.14535
563.8	1.57743	4.74205	1.65997	1.48449	1.27862	1.20149	1.12392	1.1473
564	1.57762	4.74377	1.65745	1.48706	1.27801	1.1987	1.12256	1.14756
564.2	1.57721	4.74667	1.6552	1.49061	1.27696	1.19941	1.1224	1.14738
564.4	1.57621	4.74908	1.6531	1.49495	1.27595	1.2009	1.12282	1.14678
564.6	1.57854	4.7493	1.65349	1.49672	1.27454	1.2037	1.12487	1.14676
564.8	1.583	4.74987	1.65489	1.49866	1.27447	1.20378	1.1265	1.14565
565	1.58322	4.75061	1.65941	1.49873	1.27316	1.20616	1.12651	1.14528
565.2	1.58248	4.74973	1.66317	1.50073	1.27254	1.20765	1.12554	1.14431
565.4	1.58055	4.7498	1.66565	1.49997	1.27336	1.20739	1.12456	1.14494
565.6	1.57809	4.75026	1.66557	1.49995	1.27267	1.20507	1.12348	1.1456
565.8	1.5742	4.74969	1.66556	1.49964	1.2711	1.20479	1.12332	1.14659
566	1.57302	4.74857	1.66633	1.50115	1.27067	1.204	1.12418	1.14602
566.2	1.57417	4.74955	1.66733	1.498	1.27315	1.20313	1.12493	1.14598
566.4	1.57635	4.74971	1.66855	1.49726	1.27441	1.20558	1.12466	1.14462
566.6	1.57997	4.74849	1.67032	1.49707	1.27678	1.20913	1.12302	1.14251
566.8	1.58342	4.74803	1.67152	1.49815	1.27853	1.20815	1.1206	1.14003
567	1.5861	4.74979	1.66918	1.49968	1.282	1.20837	1.1184	1.14045
567.2	1.5846	4.74915	1.66607	1.50362	1.28273	1.20975	1.11734	1.14293
567.4	1.58424	4.74826	1.66458	1.50452	1.28338	1.20896	1.11824	1.14522
567.6	1.58426	4.74924	1.66502	1.50358	1.28327	1.20706	1.11944	1.14772
567.8	1.58325	4.75049	1.6645	1.50439	1.28086	1.20559	1.12063	1.14941
568	1.57946	4.75132	1.66556	1.50431	1.27758	1.20328	1.12151	1.15113
568.2	1.57904	4.75296	1.66641	1.50072	1.2753	1.20183	1.1222	1.15182
568.4	1.58123	4.75594	1.66622	1.49978	1.27181	1.20306	1.12149	1.15121
568.6	1.5802	4.75669	1.66436	1.50199	1.27009	1.20569	1.12023	1.1498
568.8	1.57933	4.75758	1.66353	1.50273	1.27241	1.20783	1.11909	1.15
569	1.58184	4.75845	1.66284	1.50166	1.27466	1.20968	1.11972	1.14907
569.2	1.58088	4.75864	1.66429	1.50269	1.27381	1.20961	1.12026	1.14618
569.4	1.57724	4.75749	1.66614	1.50357	1.27482	1.20765	1.12123	1.14395
569.6	1.5745	4.7586	1.66601	1.50293	1.27601	1.20463	1.12342	1.14255
569.8	1.57324	4.75887	1.66436	1.50243	1.27617	1.20476	1.12531	1.14179
570	1.57128	4.75757	1.66586	1.50111	1.27543	1.20553	1.12378	1.14263
570.2	1.57239	4.75734	1.66721	1.50042	1.27567	1.2067	1.1234	1.14609
570.4	1.57329	4.75803	1.66669	1.49814	1.27593	1.20773	1.12392	1.14932
570.6	1.57389	4.75739	1.66866	1.49678	1.27456	1.20932	1.12464	1.15145
570.8	1.57525	4.75552	1.6723	1.49375	1.27265	1.2092	1.12478	1.15203
571	1.57275	4.75554	1.67211	1.49369	1.27251	1.20765	1.12729	1.15076
571.2	1.57168	4.75381	1.67121	1.49446	1.27338	1.20634	1.12668	1.14799
571.4	1.57081	4.75315	1.67247	1.49714	1.27447	1.20503	1.12515	1.14502
571.6	1.5718	4.7537	1.67267	1.49876	1.27441	1.20144	1.12341	1.14287
571.8	1.57437	4.75637	1.6712	1.50358	1.27515	1.19766	1.12446	1.14221
572	1.58102	4.75852	1.66969	1.50635	1.27644	1.19591	1.12381	1.14244
572.2	1.5854	4.76199	1.66921	1.50718	1.27662	1.19694	1.12418	1.14295
572.4	1.58836	4.76339	1.66932	1.50639	1.27565	1.19857	1.12434	1.14413
572.6	1.58936	4.76518	1.66746	1.50738	1.27698	1.20021	1.12449	1.14575
572.8	1.58879	4.76545	1.66693	1.50341	1.2779	1.20393	1.12267	1.14604
573	1.58796	4.76444	1.66928	1.49931	1.27743	1.20756	1.12157	1.14408
573.2	1.58609	4.76411	1.66856	1.49768	1.27709	1.20892	1.12175	1.14321
573.4	1.58547	4.7649	1.6677	1.50049	1.27948	1.20838	1.12249	1.14304
573.6	1.58458	4.76522	1.66973	1.50091	1.28145	1.20602	1.12232	1.14133
573.8	1.58305	4.76674	1.67143	1.50187	1.28113	1.20325	1.12177	1.1398
574	1.58036	4.76775	1.66982	1.50484	1.28034	1.20081	1.12177	1.14183
574.2	1.57932	4.76789	1.67007	1.50738	1.28113	1.19882	1.12126	1.14289
574.4	1.57704	4.76647	1.66958	1.50741	1.28078	1.19729	1.12122	1.14264
574.6	1.57713	4.76611	1.66752	1.50942	1.27768	1.19992	1.12153	1.14453
574.8	1.57692	4.7641	1.6668	1.51368	1.27564	1.20165	1.12132	1.14652
575	1.57728	4.7643	1.66745	1.51517	1.27239	1.2019	1.1221	1.14616
575.2	1.57805	4.76456	1.66869	1.51362	1.26998	1.20102	1.12233	1.14592
575.4	1.58133	4.76466	1.67023	1.50928	1.26748	1.20368	1.12301	1.14669
575.6	1.58016	4.76327	1.6731	1.50632	1.26724	1.20486	1.12342	1.14745
575.8	1.57825	4.76347	1.6747	1.50379	1.26662	1.20512	1.12431	1.14758
576	1.57664	4.76156	1.67623	1.50332	1.26755	1.206	1.12411	1.14631
576.2	1.57471	4.76115	1.6773	1.50801	1.26813	1.20795	1.12478	1.14475
576.4	1.57047	4.76296	1.67867	1.51403	1.26987	1.20802	1.12481	1.14327
576.6	1.57041	4.76503	1.67942	1.51507	1.27246	1.20836	1.12482	1.14131
576.8	1.57073	4.76607	1.67807	1.51412	1.27634	1.20821	1.12467	1.13962
577	1.57199	4.7672	1.67819	1.51347	1.28272	1.20748	1.12406	1.13967
577.2	1.57174	4.76677	1.67954	1.51017	1.28527	1.20593	1.12166	1.13945
577.4	1.57141	4.76512	1.67859	1.50802	1.28601	1.20731	1.11963	1.13808
577.6	1.57072	4.76387	1.67744	1.50854	1.28594	1.20894	1.11969	1.13853
577.8	1.57083	4.76336	1.6769	1.51075	1.28708	1.20902	1.12017	1.14164
578	1.56988	4.76302	1.67522	1.51316	1.28645	1.20807	1.12043	1.14542
578.2	1.57315	4.76372	1.67445	1.51419	1.28647	1.20807	1.12214	1.14837
578.4	1.57869	4.76526	1.67525	1.51628	1.2856	1.20677	1.12325	1.15234
578.6	1.58085	4.76767	1.67709	1.51904	1.28493	1.20385	1.12399	1.15368
578.8	1.58098	4.76945	1.6793	1.51836	1.28258	1.20296	1.12604	1.15335
579	1.5802	4.77267	1.68061	1.51726	1.27977	1.20235	1.12835	1.15174
579.2	1.57525	4.77431	1.67912	1.51684	1.27672	1.20103	1.12972	1.14965
579.4	1.57209	4.77494	1.67608	1.51752	1.27663	1.19998	1.13172	1.14619
579.6	1.57284	4.77393	1.67301	1.51578	1.2777	1.20202	1.13143	1.14217
579.8	1.57303	4.77401	1.67104	1.51388	1.27711	1.20399	1.13024	1.13958
580	1.57283	4.77297	1.67098	1.51221	1.27618	1.20595	1.12779	1.13831
580.2	1.57479	4.7726	1.6706	1.51293	1.27693	1.20846	1.12618	1.13962
580.4	1.57461	4.77206	1.6723	1.51237	1.27727	1.20802	1.12434	1.14221
580.6	1.5735	4.77139	1.67258	1.51324	1.27658	1.20545	1.12505	1.14471
580.8	1.57646	4.77097	1.67351	1.51495	1.2778	1.20313	1.12558	1.14569
581	1.57904	4.77124	1.6742	1.51463	1.27878	1.20229	1.12688	1.14566
581.2	1.578	4.77166	1.67547	1.51206	1.27911	1.20044	1.12765	1.14133
581.4	1.57721	4.77363	1.67614	1.51061	1.27832	1.19995	1.12841	1.13871
581.6	1.57754	4.77387	1.67839	1.50867	1.27934	1.20206	1.1269	1.13902
581.8	1.57542	4.77373	1.67965	1.50854	1.2774	1.20372	1.12617	1.13973
582	1.57484	4.77223	1.67932	1.51039	1.2761	1.20376	1.12504	1.14089
582.2	1.57636	4.77136	1.67934	1.51252	1.27836	1.20293	1.12479	1.14532
582.4	1.57811	4.7709	1.67864	1.5101	1.28066	1.20414	1.12356	1.14772
582.6	1.57725	4.77295	1.67686	1.50866	1.28124	1.20465	1.12407	1.14956
582.8	1.57857	4.77499	1.67383	1.50703	1.28307	1.20667	1.1231	1.15092
583	1.57828	4.77639	1.67125	1.50623	1.28369	1.21041	1.12419	1.1501
583.2	1.57867	4.77689	1.66986	1.50421	1.28109	1.21343	1.12441	1.14886
583.4	1.57637	4.7765	1.67089	1.50608	1.27887	1.21306	1.1248	1.15085
583.6	1.57671	4.77534	1.67306	1.50885	1.27773	1.21233	1.1243	1.15086
583.8	1.57357	4.77296	1.67379	1.51019	1.27853	1.21018	1.12515	1.14955
584	1.57214	4.77258	1.67495	1.51043	1.2796	1.2076	1.12428	1.14973
584.2	1.57178	4.77312	1.67448	1.51365	1.28068	1.20507	1.12389	1.14858
584.4	1.57437	4.77262	1.67424	1.51487	1.28022	1.20392	1.12562	1.14425
584.6	1.57585	4.77192	1.67368	1.51368	1.28128	1.20176	1.1275	1.14219
584.8	1.5785	4.77222	1.67597	1.51329	1.28246	1.20109	1.1291	1.14267
585	1.5801	4.77461	1.67793	1.51635	1.28428	1.20033	1.1305	1.14359
585.2	1.57825	4.77531	1.68161	1.51887	1.28575	1.20217	1.13095	1.14536
585.4	1.57473	4.77604	1.6837	1.51936	1.28649	1.20464	1.12987	1.14768
585.6	1.57217	4.77732	1.68605	1.521	1.28615	1.20811	1.12938	1.14826
585.8	1.57157	4.77939	1.68874	1.52373	1.28415	1.21147	1.12888	1.14847
586	1.57148	4.77879	1.6913	1.52411	1.28318	1.21491	1.12808	1.14911
586.2	1.57303	4.77777	1.69059	1.52161	1.28498	1.21624	1.12848	1.14977
586.4	1.57655	4.7759	1.68866	1.52077	1.28812	1.21724	1.12756	1.15033
586.6	1.57581	4.77522	1.68485	1.519	1.28827	1.21706	1.12549	1.14955
586.8	1.57611	4.77434	1.6788	1.51997	1.2898	1.2159	1.1236	1.14823
587	1.57677	4.77329	1.67282	1.51923	1.29095	1.21466	1.12387	1.14691
587.2	1.57898	4.77316	1.66932	1.51766	1.28959	1.21289	1.12392	1.14561
587.4	1.57736	4.77585	1.66984	1.51627	1.28834	1.21205	1.12431	1.14461
587.6	1.57858	4.77756	1.67342	1.51812	1.28907	1.21044	1.12545	1.14386
587.8	1.57745	4.77771	1.67659	1.51794	1.2911	1.20922	1.12727	1.14286
588	1.57686	4.77848	1.67866	1.51632	1.29151	1.20945	1.12811	1.14019
588.2	1.57456	4.78036	1.6804	1.51791	1.29183	1.21166	1.12757	1.13764
588.4	1.57518	4.78027	1.67824	1.5197	1.28952	1.20961	1.12681	1.13575
588.6	1.57628	4.78038	1.67453	1.51975	1.289	1.20808	1.12654	1.13848
588.8	1.57773	4.78198	1.67368	1.51755	1.28741	1.20855	1.12496	1.14077
589	1.57846	4.78434	1.67522	1.51658	1.28556	1.20859	1.1243	1.14301
589.2	1.58098	4.78554	1.67694	1.51482	1.28305	1.20906	1.12586	1.14364
589.4	1.58291	4.78582	1.68006	1.51286	1.28472	1.21324	1.12813	1.1444
589.6	1.58261	4.78726	1.6851	1.50865	1.28356	1.2169	1.12987	1.14265
589.8	1.58128	4.78901	1.68999	1.50776	1.28064	1.21802	1.13095	1.14056
590	1.57966	4.78869	1.69105	1.51018	1.28	1.21602	1.13017	1.14137
590.2	1.57815	4.78772	1.69005	1.51071	1.28264	1.21358	1.12828	1.14379
590.4	1.57894	4.78743	1.69013	1.51106	1.28271	1.21156	1.12787	1.14492
590.6	1.58098	4.78475	1.68953	1.51416	1.28367	1.21073	1.12813	1.14478
590.8	1.58293	4.78089	1.68825	1.51332	1.28531	1.21138	1.12761	1.14611
591	1.58491	4.77991	1.68674	1.50775	1.28612	1.21213	1.12746	1.14579
591.2	1.58532	4.78117	1.68629	1.50981	1.28568	1.21305	1.12969	1.14459
591.4	1.58265	4.78324	1.68732	1.51256	1.28563	1.21321	1.13083	1.14285
591.6	1.5808	4.78519	1.68592	1.51277	1.28623	1.21244	1.13064	1.14258
591.8	1.57953	4.78628	1.6847	1.51292	1.28628	1.21088	1.13093	1.14175
592	1.57818	4.78643	1.68712	1.51438	1.28681	1.21177	1.13175	1.13921
592.2	1.57643	4.78622	1.68877	1.50852	1.28549	1.21299	1.12884	1.13851
592.4	1.57431	4.78601	1.68698	1.50531	1.28666	1.21208	1.12728	1.14051
592.6	1.57178	4.78441	1.68535	1.5074	1.28681	1.21169	1.12735	1.14394
592.8	1.56987	4.78463	1.68435	1.51286	1.28589	1.21128	1.12823	1.1473
593	1.57067	4.78421	1.6829	1.51921	1.28468	1.21062	1.12804	1.15142
593.2	1.57235	4.78219	1.68337	1.52502	1.28365	1.20817	1.12922	1.1555
593.4	1.57576	4.77973	1.68419	1.52492	1.28184	1.20769	1.12877	1.15676
593.6	1.5787	4.78025	1.68644	1.5216	1.28134	1.2071	1.12799	1.15415
593.8	1.58188	4.78095	1.68813	1.5197	1.28367	1.20725	1.12839	1.15176
594	1.58328	4.78158	1.68734	1.51759	1.283	1.20789	1.12989	1.15127
594.2	1.58446	4.7828	1.68701	1.51888	1.28322	1.2105	1.12986	1.14948
594.4	1.58471	4.78287	1.68722	1.52173	1.2843	1.21068	1.12925	1.14778
594.6	1.58339	4.78313	1.68799	1.52392	1.28594	1.21375	1.12805	1.14878
594.8	1.58115	4.78363	1.68897	1.52223	1.28545	1.21776	1.12647	1.14912
595	1.57805	4.78293	1.69305	1.52162	1.28445	1.21986	1.12501	1.14917
595.2	1.57537	4.78129	1.69554	1.51935	1.28233	1.21934	1.12565	1.14925
595.4	1.57399	4.78165	1.696	1.51649	1.27929	1.21889	1.12712	1.14989
595.6	1.57375	4.78252	1.694	1.51429	1.27811	1.21668	1.12789	1.14936
595.8	1.57485	4.7823	1.69351	1.51642	1.27864	1.2119	1.12805	1.14935
596	1.57702	4.78375	1.69175	1.51762	1.2816	1.20967	1.12863	1.148
596.2	1.57822	4.78706	1.69003	1.51811	1.2864	1.2072	1.12907	1.1464
596.4	1.57792	4.79017	1.69081	1.51935	1.29023	1.20685	1.12932	1.14544
596.6	1.57764	4.79107	1.69432	1.52155	1.29154	1.20574	1.12995	1.14623
596.8	1.57759	4.79208	1.6943	1.5211	1.29265	1.20587	1.12946	1.14681
597	1.57689	4.79263	1.69208	1.52052	1.29452	1.20569	1.128	1.14832
597.2	1.5763	4.79283	1.69069	1.52181	1.2932	1.20645	1.12679	1.14907
597.4	1.57601	4.79202	1.69011	1.52352	1.29141	1.20703	1.1268	1.1484
597.6	1.57773	4.79099	1.68899	1.52327	1.28891	1.20711	1.12728	1.14522
597.8	1.57707	4.79018	1.68988	1.52029	1.28707	1.20736	1.13008	1.14458
598	1.57685	4.78976	1.69148	1.51898	1.28425	1.20704	1.13298	1.14383
598.2	1.57757	4.79039	1.69298	1.51578	1.28415	1.2088	1.13418	1.14405
598.4	1.5801	4.79106	1.69278	1.51608	1.28431	1.21278	1.13377	1.14567
598.6	1.58095	4.79264	1.69187	1.51658	1.28462	1.21696	1.1339	1.14756
598.8	1.58103	4.79622	1.69104	1.51755	1.28431	1.21901	1.13214	1.14694
599	1.58062	4.80017	1.69036	1.51773	1.28657	1.22056	1.12945	1.14645
599.2	1.57972	4.80055	1.69025	1.52176	1.28851	1.22282	1.12856	1.14731
599.4	1.57547	4.80012	1.68968	1.52317	1.28878	1.22208	1.12791	1.14687
599.6	1.57226	4.79911	1.68869	1.52427	1.29121	1.2214	1.12703	1.14715
599.8	1.57399	4.79571	1.68782	1.52995	1.2916	1.21967	1.12704	1.14693
600	1.57642	4.79266	1.68885	1.53412	1.29039	1.22077	1.12854	1.14531
600.2	1.56356	4.93207	1.90624	1.62151	1.33518	1.2353	1.15115	1.15449
600.4	1.56548	4.8767	1.91471	1.61957	1.3372	1.2338	1.1513	1.15456
600.6	1.56693	4.81424	1.91935	1.62051	1.33804	1.2368	1.154	1.15377
600.8	1.56887	4.75841	1.92324	1.62057	1.33737	1.23902	1.15353	1.15281
601	1.57184	4.70223	1.9245	1.62119	1.33821	1.24043	1.15448	1.15264
601.2	1.5747	4.59229	1.92962	1.62311	1.3381	1.24246	1.15659	1.15465
601.4	1.57565	4.48688	1.92982	1.62647	1.33759	1.24507	1.15748	1.15657
601.6	1.57589	4.39559	1.92915	1.63023	1.33746	1.24655	1.15633	1.15776
601.8	1.57714	4.31146	1.92826	1.63414	1.34075	1.24648	1.15558	1.15836
602	1.57601	4.23826	1.92829	1.6376	1.34215	1.24452	1.15424	1.16076
602.2	1.57555	4.17306	1.9281	1.63941	1.34542	1.24437	1.15221	1.16165
602.4	1.57631	4.11568	1.92927	1.64126	1.34926	1.24623	1.1508	1.16259
602.6	1.57725	4.06362	1.93061	1.64206	1.35179	1.24488	1.15033	1.16315
602.8	1.57471	4.01716	1.93034	1.64147	1.34929	1.24324	1.15028	1.16221
603	1.57274	3.97543	1.92938	1.63994	1.34716	1.24356	1.14933	1.15884
603.2	1.57129	3.93813	1.9286	1.63844	1.34553	1.24385	1.14829	1.1565
603.4	1.57036	3.90501	1.92647	1.63663	1.34361	1.24031	1.1495	1.15509
603.6	1.57069	3.87266	1.92361	1.63239	1.34363	1.23943	1.15137	1.15558
603.8	1.57274	3.84368	1.92213	1.62997	1.3478	1.24032	1.15458	1.15969
604	1.57424	3.81811	1.92124	1.62957	1.352	1.24258	1.15797	1.16341
604.2	1.57462	3.79476	1.91939	1.62815	1.35175	1.24121	1.16013	1.16514
604.4	1.57489	3.77162	1.91905	1.62539	1.34984	1.24256	1.16084	1.16791
604.6	1.57342	3.75144	1.91763	1.62598	1.34964	1.24399	1.16124	1.17074
604.8	1.57226	3.73148	1.91504	1.62618	1.34837	1.24545	1.1612	1.17167
605	1.57036	3.71087	1.91403	1.62669	1.34704	1.24457	1.16091	1.17105
605.2	1.57087	3.69222	1.91358	1.62847	1.34725	1.24562	1.16017	1.17135
605.4	1.56984	3.67979	1.91428	1.62997	1.34616	1.24519	1.15742	1.1695
605.6	1.569	3.66711	1.91582	1.63023	1.34389	1.24153	1.1558	1.16766
605.8	1.56882	3.65522	1.91754	1.63052	1.34198	1.23709	1.1545	1.16606
606	1.57133	3.6438	1.91719	1.62706	1.33852	1.23661	1.15391	1.16611
606.2	1.57081	3.63306	1.91594	1.62445	1.3359	1.23658	1.1546	1.16608
606.4	1.57195	3.6174	1.91275	1.62291	1.33652	1.23773	1.15608	1.16557
606.6	1.57541	3.60331	1.90974	1.61963	1.33649	1.23931	1.15417	1.16453
606.8	1.57761	3.59215	1.90643	1.61322	1.33403	1.24211	1.15224	1.16394
607	1.57535	3.58279	1.90524	1.60956	1.33241	1.2392	1.15115	1.16407
607.2	1.5752	3.57235	1.904	1.60715	1.33064	1.23679	1.15207	1.16239
607.4	1.57435	3.56393	1.90434	1.60605	1.32691	1.23588	1.15365	1.16044
607.6	1.57279	3.55694	1.9042	1.60659	1.32284	1.23762	1.15679	1.15854
607.8	1.57144	3.54857	1.90472	1.60967	1.32227	1.23865	1.15877	1.15699
608	1.57462	3.54014	1.90496	1.61267	1.32413	1.23997	1.15847	1.15655
608.2	1.5767	3.53254	1.90359	1.61213	1.32684	1.23967	1.15552	1.15808
608.4	1.57804	3.52612	1.89772	1.60871	1.33127	1.23783	1.15226	1.16231
608.6	1.57895	3.51864	1.89214	1.60546	1.33359	1.23639	1.14987	1.16582
608.8	1.58068	3.51102	1.8886	1.60423	1.33405	1.23457	1.14875	1.16748
609	1.58167	3.50416	1.88417	1.60327	1.33263	1.23481	1.14895	1.16903
609.2	1.58318	3.49755	1.88124	1.60271	1.33118	1.23641	1.15083	1.17012
609.4	1.58329	3.48979	1.88141	1.60513	1.32889	1.23714	1.15313	1.16883
609.6	1.5833	3.48324	1.88215	1.60901	1.32898	1.23827	1.15368	1.16574
609.8	1.58206	3.47657	1.8819	1.61192	1.33082	1.2392	1.15386	1.16368
610	1.58023	3.47072	1.88132	1.61251	1.33431	1.24059	1.15239	1.1614
610.2	1.57856	3.46569	1.88303	1.61282	1.33875	1.24004	1.15078	1.15858
610.4	1.57822	3.46235	1.88352	1.60994	1.34135	1.23988	1.14993	1.15776
610.6	1.57677	3.45804	1.88309	1.60709	1.34081	1.23859	1.15084	1.16083
610.8	1.5753	3.45274	1.88244	1.60354	1.33809	1.23593	1.15053	1.16385
611	1.57452	3.44643	1.88219	1.60123	1.33485	1.23255	1.1514	1.16511
611.2	1.57481	3.44072	1.87971	1.60131	1.33109	1.23208	1.15191	1.16786
611.4	1.5761	3.43483	1.87869	1.60333	1.33033	1.23198	1.15319	1.16926
611.6	1.57787	3.4297	1.87727	1.60228	1.33283	1.23361	1.15474	1.16776
611.8	1.5784	3.42674	1.87478	1.60243	1.33551	1.23599	1.15674	1.16671
612	1.57858	3.42278	1.87231	1.60116	1.33714	1.23857	1.15718	1.16501
612.2	1.57838	3.41832	1.8717	1.59779	1.33757	1.23903	1.15728	1.1626
612.4	1.57855	3.41293	1.87136	1.59648	1.33802	1.23998	1.15571	1.16006
612.6	1.57675	3.40778	1.87229	1.59701	1.33561	1.2389	1.15332	1.15856
612.8	1.5768	3.4009	1.87225	1.59695	1.33334	1.23894	1.15162	1.15681
613	1.57537	3.39929	1.87276	1.59882	1.32929	1.23985	1.1525	1.15747
613.2	1.573	3.39702	1.87224	1.59953	1.32659	1.2393	1.15286	1.15879
613.4	1.57255	3.3972	1.87252	1.59961	1.32427	1.23812	1.15338	1.15944
613.6	1.57446	3.39682	1.87234	1.60074	1.32411	1.23853	1.15329	1.16092
613.8	1.5744	3.39608	1.87311	1.60208	1.3254	1.23879	1.15213	1.16154
614	1.57577	3.39021	1.87146	1.60393	1.32559	1.23786	1.15021	1.16103
614.2	1.57768	3.38375	1.86833	1.60627	1.32271	1.23913	1.14997	1.15909
614.4	1.57562	3.37738	1.86553	1.60483	1.32011	1.23814	1.15029	1.1565
614.6	1.57384	3.37186	1.86178	1.60056	1.31877	1.23563	1.14929	1.15426
614.8	1.57384	3.36646	1.85839	1.59386	1.31936	1.23443	1.14729	1.15395
615	1.57344	3.36158	1.85803	1.58806	1.32229	1.23532	1.14534	1.15453
615.2	1.57022	3.35827	1.85841	1.58345	1.32808	1.23534	1.14477	1.15466
615.4	1.57053	3.35527	1.85641	1.58153	1.33026	1.23415	1.1458	1.15761
615.6	1.57038	3.35151	1.8539	1.58208	1.33239	1.23411	1.14907	1.15952
615.8	1.56881	3.34844	1.85218	1.58261	1.33005	1.23213	1.15183	1.16115
616	1.56597	3.3458	1.85158	1.58204	1.32908	1.23074	1.15249	1.16188
616.2	1.56896	3.34281	1.85228	1.58198	1.32761	1.22971	1.15302	1.16239
616.4	1.57081	3.33955	1.85227	1.58302	1.32928	1.23209	1.1521	1.16196
616.6	1.5717	3.33544	1.8543	1.58471	1.32958	1.23316	1.15042	1.16325
616.8	1.57413	3.33183	1.85656	1.58836	1.33063	1.23388	1.15006	1.16464
617	1.57774	3.32995	1.85714	1.59113	1.32959	1.23354	1.15162	1.16467
617.2	1.5784	3.32874	1.85691	1.59228	1.32864	1.23388	1.15126	1.16265
617.4	1.57693	3.32646	1.85852	1.59237	1.32753	1.23266	1.14953	1.16094
617.6	1.57592	3.3248	1.86144	1.59202	1.32715	1.2305	1.1481	1.16025
617.8	1.57342	3.323	1.86052	1.59127	1.3275	1.23008	1.14803	1.16066
618	1.56934	3.31941	1.85801	1.58923	1.32907	1.2284	1.14854	1.16273
618.2	1.56732	3.31563	1.85633	1.5895	1.32966	1.22719	1.14906	1.16596
618.4	1.56766	3.31187	1.85538	1.58992	1.32918	1.22828	1.15043	1.16974
618.6	1.56772	3.3085	1.85349	1.58793	1.32682	1.23063	1.1516	1.17122
618.8	1.57098	3.30656	1.85295	1.58633	1.32591	1.2335	1.15224	1.1694
619	1.57565	3.30546	1.85317	1.58615	1.32699	1.23726	1.1517	1.16693
619.2	1.57956	3.30271	1.85125	1.58635	1.32782	1.2377	1.15056	1.16579
619.4	1.57998	3.29974	1.8494	1.58287	1.32847	1.23635	1.14948	1.16491
619.6	1.58	3.29663	1.84951	1.58196	1.32829	1.2358	1.14966	1.16213
619.8	1.57699	3.29423	1.85109	1.58173	1.3272	1.2352	1.14944	1.16072
620	1.57429	3.29098	1.85182	1.58258	1.32598	1.23253	1.14883	1.1619
620.2	1.56944	3.29102	1.85307	1.5811	1.32934	1.23185	1.14889	1.16351
620.4	1.57004	3.28986	1.85272	1.58086	1.33019	1.23137	1.14804	1.16267
620.6	1.57105	3.28666	1.84946	1.58268	1.33	1.23053	1.14715	1.16352
620.8	1.57342	3.28163	1.8469	1.58145	1.33097	1.23125	1.14704	1.16462
621	1.5747	3.27926	1.84335	1.5793	1.33045	1.23412	1.14757	1.16439
621.2	1.57606	3.27617	1.84232	1.576	1.32656	1.23526	1.14807	1.16465
621.4	1.57547	3.27308	1.84241	1.57552	1.32365	1.23666	1.1497	1.16541
621.6	1.57564	3.27203	1.8429	1.57236	1.32265	1.23785	1.15109	1.16538
621.8	1.57337	3.27062	1.8418	1.57307	1.31984	1.23569	1.15168	1.16453
622	1.57199	3.2684	1.84147	1.57155	1.31967	1.23286	1.15199	1.16267
622.2	1.57344	3.26506	1.83959	1.57169	1.31651	1.23196	1.1531	1.1601
622.4	1.57416	3.26342	1.83914	1.5704	1.31459	1.23246	1.15388	1.15925
622.6	1.57566	3.26102	1.83761	1.57217	1.31519	1.2333	1.15343	1.15842
622.8	1.57825	3.25855	1.83724	1.57255	1.31612	1.23343	1.15229	1.15893
623	1.58097	3.25534	1.83878	1.57416	1.31405	1.2321	1.15139	1.16034
623.2	1.58029	3.25319	1.83902	1.57436	1.31689	1.23135	1.14883	1.16178
623.4	1.57908	3.25127	1.83785	1.57523	1.32126	1.23155	1.1473	1.1619
623.6	1.57794	3.25116	1.83945	1.57434	1.32293	1.23071	1.14644	1.16292
623.8	1.57621	3.24927	1.83781	1.57503	1.32342	1.2318	1.14616	1.16262
624	1.57429	3.24783	1.83529	1.57439	1.32179	1.23541	1.14551	1.1601
624.2	1.57441	3.24696	1.83321	1.57379	1.32077	1.23769	1.14472	1.15627
624.4	1.57338	3.24436	1.83251	1.57269	1.3201	1.23662	1.14447	1.15402
624.6	1.57292	3.24058	1.8294	1.56966	1.32164	1.23499	1.1445	1.15332
624.8	1.57472	3.23851	1.82872	1.5657	1.32275	1.23382	1.14427	1.15466
625	1.57769	3.23697	1.82722	1.56603	1.32832	1.23137	1.14489	1.15797
625.2	1.57844	3.23402	1.82868	1.56702	1.32881	1.23053	1.14708	1.16218
625.4	1.5784	3.23221	1.82802	1.56957	1.32709	1.23018	1.14953	1.16379
625.6	1.57596	3.22815	1.8292	1.57187	1.32259	1.23043	1.15071	1.16274
625.8	1.57304	3.22621	1.82971	1.57278	1.31973	1.22886	1.15145	1.16237
626	1.57146	3.22351	1.82954	1.57256	1.31564	1.22901	1.15103	1.16158
626.2	1.57161	3.22183	1.8287	1.57338	1.31514	1.22944	1.14978	1.16082
626.4	1.57261	3.2193	1.82944	1.57232	1.31631	1.22983	1.14672	1.16164
626.6	1.57409	3.21929	1.82933	1.5709	1.32	1.23171	1.14422	1.16341
626.8	1.57541	3.21916	1.83043	1.57291	1.31971	1.23455	1.14209	1.16261
627	1.57424	3.22026	1.83333	1.57223	1.31703	1.23498	1.14208	1.1619
627.2	1.57247	3.21889	1.83318	1.57151	1.31364	1.23366	1.14246	1.16132
627.4	1.57254	3.21728	1.83277	1.5687	1.3095	1.2336	1.1431	1.16069
627.6	1.57238	3.21412	1.83153	1.56724	1.30488	1.23144	1.14423	1.16045
627.8	1.57182	3.21038	1.8297	1.56188	1.30658	1.22843	1.14607	1.16167
628	1.57184	3.20578	1.82726	1.5595	1.31038	1.2271	1.14742	1.16309
628.2	1.57354	3.20412	1.82737	1.5594	1.31573	1.22706	1.14825	1.16354
628.4	1.57605	3.20288	1.82662	1.56403	1.31971	1.22716	1.14879	1.16321
628.6	1.57778	3.20382	1.8266	1.56595	1.32099	1.22706	1.1479	1.16253
628.8	1.57885	3.20426	1.82579	1.56922	1.31717	1.22821	1.14851	1.16007
629	1.57922	3.20437	1.82596	1.56998	1.3132	1.22714	1.14828	1.15948
629.2	1.5757	3.20263	1.82372	1.56868	1.30945	1.22676	1.14764	1.16078
629.4	1.56965	3.20218	1.82207	1.56449	1.30713	1.22593	1.14696	1.16158
629.6	1.56729	3.2012	1.82146	1.56668	1.30739	1.22678	1.14729	1.16199
629.8	1.56689	3.20071	1.8207	1.56887	1.3121	1.22728	1.14778	1.16514
630	1.56539	3.19893	1.81977	1.57086	1.31538	1.22979	1.14786	1.1665
630.2	1.56765	3.19713	1.82106	1.57205	1.31612	1.23127	1.14773	1.16712
630.4	1.56956	3.19433	1.82127	1.57351	1.31521	1.23113	1.14706	1.16847
630.6	1.569	3.19076	1.82083	1.57073	1.31351	1.23006	1.14815	1.16856
630.8	1.56924	3.18893	1.82142	1.56703	1.30717	1.22814	1.14719	1.16715
631	1.57172	3.18953	1.82234	1.5665	1.30354	1.22595	1.14688	1.16654
631.2	1.57232	3.1899	1.82385	1.56534	1.30398	1.22373	1.1465	1.16456
631.4	1.57494	3.19029	1.82516	1.56393	1.30547	1.22215	1.1489	1.16142
631.6	1.57761	3.19174	1.8237	1.56231	1.30583	1.22131	1.14951	1.16072
631.8	1.57917	3.19057	1.82241	1.56142	1.31088	1.22261	1.15024	1.15995
632	1.57864	3.1873	1.82083	1.56175	1.31361	1.22534	1.1508	1.16057
632.2	1.57797	3.18403	1.81785	1.56195	1.31229	1.2272	1.15279	1.16303
632.4	1.57629	3.18096	1.81492	1.56398	1.31282	1.22841	1.15114	1.16647
632.6	1.57652	3.17914	1.81502	1.56574	1.31579	1.23058	1.14811	1.16946
632.8	1.57464	3.17812	1.81372	1.56643	1.31564	1.23231	1.14733	1.16989
633	1.5723	3.17668	1.81117	1.56212	1.31476	1.23143	1.14719	1.16755
633.2	1.57159	3.17421	1.80977	1.56059	1.31397	1.23125	1.14693	1.16445
633.4	1.57237	3.17081	1.81057	1.55979	1.31324	1.23312	1.14654	1.16046
633.6	1.56873	3.16802	1.81025	1.55936	1.31385	1.23083	1.14727	1.15616
633.8	1.5654	3.16619	1.81073	1.55933	1.31486	1.22732	1.14715	1.15583
634	1.56607	3.16565	1.81241	1.55995	1.31631	1.2256	1.14683	1.15709
634.2	1.56793	3.16649	1.81439	1.55767	1.31732	1.22551	1.14675	1.15835
634.4	1.56733	3.16821	1.81447	1.55548	1.31405	1.22401	1.14664	1.16059
634.6	1.56884	3.16772	1.81471	1.55417	1.30982	1.22615	1.1472	1.16214
634.8	1.57206	3.16508	1.81588	1.55606	1.30758	1.22809	1.14771	1.16308
635	1.57322	3.16213	1.81641	1.55873	1.30562	1.22891	1.14722	1.16441
635.2	1.57198	3.15948	1.81647	1.55986	1.30743	1.22941	1.1463	1.16502
635.4	1.57316	3.15472	1.81697	1.55848	1.31089	1.23132	1.14833	1.16481
635.6	1.57474	3.14976	1.81533	1.55731	1.31205	1.2335	1.1504	1.16633
635.8	1.57642	3.14694	1.8156	1.55267	1.31094	1.23479	1.15119	1.16696
636	1.57688	3.145	1.81581	1.55107	1.31127	1.23595	1.15215	1.16493
636.2	1.57652	3.1433	1.81527	1.5509	1.3097	1.23502	1.15234	1.16447
636.4	1.57608	3.14522	1.8158	1.55272	1.3103	1.23282	1.15143	1.16549
636.6	1.57484	3.14776	1.81777	1.55291	1.31026	1.23002	1.15088	1.16543
636.8	1.57087	3.14926	1.81611	1.55472	1.31321	1.22806	1.15136	1.16502
637	1.56747	3.14853	1.81311	1.55496	1.31253	1.22571	1.15214	1.16597
637.2	1.56632	3.1488	1.81064	1.55702	1.3105	1.22415	1.1536	1.16658
637.4	1.56518	3.14675	1.80784	1.55913	1.30587	1.2237	1.15402	1.16571
637.6	1.56382	3.14514	1.80594	1.56283	1.30273	1.22233	1.15265	1.16339
637.8	1.56598	3.14304	1.80496	1.56254	1.29788	1.22254	1.15068	1.16217
638	1.56957	3.14297	1.80524	1.56223	1.29805	1.22224	1.15057	1.162
638.2	1.57285	3.14241	1.80618	1.55915	1.30004	1.22219	1.14996	1.16188
638.4	1.57344	3.14203	1.8051	1.55602	1.30328	1.22247	1.14979	1.16128
638.6	1.57548	3.14069	1.80419	1.55136	1.30558	1.22377	1.15079	1.16183
638.8	1.57634	3.13866	1.80416	1.55208	1.30669	1.22311	1.15218	1.16186
639	1.57638	3.13581	1.80318	1.5508	1.30807	1.22369	1.15157	1.16197
639.2	1.57491	3.13252	1.80071	1.55134	1.30809	1.22369	1.15114	1.1604
639.4	1.57478	3.13033	1.79932	1.54882	1.30591	1.22261	1.15077	1.16009
639.6	1.57439	3.12835	1.79981	1.54887	1.30596	1.21924	1.14963	1.16022
639.8	1.57443	3.12791	1.80098	1.54763	1.30871	1.21795	1.14889	1.16189
640	1.57285	3.12875	1.80377	1.54811	1.3068	1.21767	1.14791	1.16195
640.2	1.57415	3.12814	1.80514	1.54853	1.30533	1.21876	1.14854	1.1635
640.4	1.57607	3.12597	1.80438	1.55311	1.30503	1.22017	1.14895	1.16398
640.6	1.57713	3.12414	1.80163	1.5559	1.30452	1.22375	1.14942	1.16371
640.8	1.57572	3.1219	1.79977	1.55452	1.3001	1.22441	1.14753	1.16161
641	1.57546	3.1197	1.79651	1.55184	1.29937	1.22376	1.14775	1.15997
641.2	1.57219	3.11769	1.79347	1.55299	1.29812	1.22317	1.1469	1.16036
641.4	1.56901	3.11602	1.79317	1.55349	1.29814	1.22238	1.14574	1.16197
641.6	1.56544	3.11519	1.79449	1.55367	1.29799	1.22102	1.14545	1.16381
641.8	1.5644	3.11295	1.7958	1.55306	1.30219	1.223	1.14778	1.16657
642	1.5632	3.11178	1.79717	1.55212	1.30589	1.22495	1.14914	1.16976
642.2	1.56358	3.11155	1.79885	1.54926	1.30777	1.22429	1.14975	1.17039
642.4	1.56488	3.11234	1.79998	1.5465	1.30979	1.22522	1.15	1.16817
[truncated: 988 more rows]

## Sheet: BLI R436E.R490E
Time (s)	Channel 1	Channel 2	Channel 3	Channel 4	Channel 5	Channel 6	Channel 7	Channel 8
[truncated: 2,701 more rows]

[truncated: 4 more sheets: BLI D85A, BLI D85R, BLI M33C.V35P, ELISAs]
